# Supplementary material for: A time-lagged effect of conspecific density on habitat selection by snowshoe hare
Source: PLoS One. 2018 Jan 10;13(1):e0190643. doi: 10.1371/journal.pone.0190643 (PMC5761860; doi:10.1371/journal.pone.0190643)
Supplement: S1 Data — 2004–2014. (XLSX) [file pone.0190643.s004.xlsx]

## Sheet: Data
ID	TRACK_COUNT	CLUSTER	YEAR	MONTH	EXPORSURE	HC1	HC2	HC3	MEAN_AGE	VAR_AGE	VEGETATED_AREA	TRANSECT_TYPE	MEAN_TEMP	SLOPE	MEAN_ELEVATION	X_COORDINATE	Y_COORDINATE
136/100/2004/1	0	1	2004	2	36	54.3777	0	45.6223	30.0923	750.453	100	1	-25.8542	10	715	255699	5.23604e+06
151/100/2004/1	0	1	2004	2	36	46.4619	0	53.5381	34.3912	755.738	100	1	-25.8542	20	670	255767	5.23581e+06
21/100/2004/1	0	1	2004	2	36	64.6388	0	35.3612	25.7415	642.055	91	1	-25.8542	20	740	255266	5.23586e+06
95/100/2004/1	0	1	2004	2	36	63.5177	0	36.4823	25.1722	697.232	96	1	-25.8542	20	720	255599	5.23603e+06
251/100/2004/1	0	1	2004	2	36	79.235	0	20.765	18.0054	462.168	94	1	-25.8542	10	746.667	255264	5.23596e+06
29/100/2004/1	0	1	2004	2	36	83.5816	0	16.4184	15.2885	393.669	96	1	-25.8542	20	730	255499	5.23603e+06
66/100/2004/1	0	1	2004	2	36	76.78	0	23.22	19.3066	500.797	100	1	-25.8542	20	750	255292	5.23602e+06
347/100/2004/1	0	1	2004	2	36	60.0789	0	39.9211	26.7687	733.925	93	1	-25.8542	20	710	255759	5.23601e+06
105/100/2004/1	0	1	2004	2	36	89.6316	0	10.3684	12.4568	261.586	100	1	-25.8542	20	740	255399	5.23603e+06
168/100/2004/1	0	1	2004	2	36	75.8841	0	24.1159	18.005	560.635	95	1	-25.8542	20	690	255765	5.2359e+06
389/100/2004/0	0	2	2004	2	59	0	0	100	59.5371	2.56322	87	0	-17.8556	10	763.333	254852	5.23823e+06
153/100/2004/0	0	2	2004	2	59	0	0	100	57.9739	8.05151	86	0	-17.8556	20	770	254862	5.23833e+06
500/100/2004/0	0	2	2004	2	59	0	0	100	57.164	8.97311	83	0	-17.8556	20	770	254868	5.23843e+06
528/100/2004/0	1	2	2004	2	59	10.7702	0	89.2298	52.3334	234.399	88	0	-17.8556	20	780	254829	5.23891e+06
266/100/2004/0	0	2	2004	2	59	0	0	100	57.1502	8.97744	87	0	-17.8556	20	770	254858	5.23851e+06
63/100/2004/0	0	2	2004	2	59	14.746	0	85.254	54.8709	390.716	81	0	-17.8556	20	780	254798	5.23911e+06
44/100/2004/0	0	2	2004	2	59	0	0	100	59.7364	9.03238	88	0	-17.8556	10	763.333	254840	5.23813e+06
290/100/2004/0	0	2	2004	2	59	30.0971	0	69.9029	44.6852	562.457	84	0	-17.8556	20	780	254815	5.23901e+06
33/100/2004/0	0	2	2004	2	59	0	0	100	57.111	8.98769	88	0	-17.8556	20	770	254831	5.23862e+06
418/100/2004/0	0	2	2004	2	59	0	0	100	57.1692	8.97136	88	0	-17.8556	20	780	254821	5.23872e+06
183/100/2004/0	0	2	2004	2	59	0	0	100	57.0153	8.99977	88	0	-17.8556	20	780	254820	5.23881e+06
15/100/2004/0	1	3	2004	1	25	0.492615	0	99.5074	62.7585	9.70162	89	0	-23.9837	10	726.667	259632	5.24438e+06
198/100/2004/0	1	3	2004	1	25	0	0	100	60.6077	9.20006	86	0	-23.9837	10	703.333	259448	5.24333e+06
111/100/2004/0	3	3	2004	1	25	4.10368	0	95.8963	52.2546	82.7879	75	0	-23.9837	20	720	259546	5.24362e+06
222/100/2004/0	2	3	2004	1	25	30.798	0	69.202	46.1771	429.459	87	0	-23.9837	20	720	259556	5.24381e+06
484/100/2004/0	0	3	2004	1	25	30.5948	57.7775	11.6277	24.6738	193.56	90	0	-23.9837	20	730	259599	5.24421e+06
360/100/2004/0	1	3	2004	1	25	42.6318	0	57.3682	44.0253	467.264	90	0	-23.9837	20	730	259742	5.24441e+06
457/100/2004/0	2	3	2004	1	25	18.9084	0	81.0916	48.8134	270.451	74	0	-23.9837	20	720	259549	5.24371e+06
136/100/2004/0	3	3	2004	1	25	42.4137	43.3667	14.2196	24.7428	245.843	89	0	-23.9837	20	730	259596	5.24412e+06
570/100/2004/0	2	3	2004	1	25	64.1046	0	35.8954	32.1354	491.554	89	0	-23.9837	20	730	259576	5.24391e+06
475/100/2004/0	1	3	2004	1	25	0	2.36145	97.6386	59.6698	32.578	85	0	-23.9837	20	730	259825	5.24455e+06
334/100/2004/0	2	3	2004	1	25	77.0674	15.1692	7.76332	19.8294	152.415	90	0	-23.9837	20	730	259589	5.24401e+06
545/100/2004/0	2	3	2004	1	25	12.2739	0	87.7261	55.1287	312.639	90	0	-23.9837	20	720	259495	5.24342e+06
250/100/2004/0	0	3	2004	1	25	9.47708	33.7953	56.7276	44.2981	458.591	89	0	-23.9837	10	726.667	259598	5.24431e+06
344/100/2004/0	1	3	2004	1	25	22.9774	0	77.0226	45.8555	439.269	88	0	-23.9837	20	720	259531	5.24351e+06
128/100/2004/0	3	3	2004	1	25	38.9383	0	61.0617	43.7768	403.127	90	0	-23.9837	20	730	259794	5.24446e+06
258/100/2004/1	1	4	2004	2	24	10.2541	1.57677	88.1691	54.463	236.353	100	1	-13.0016	20	880	259190	5.23985e+06
48/100/2004/1	0	4	2004	2	24	24.7977	0	75.2023	47.6011	466.211	100	1	-13.0016	20	880	259192	5.23975e+06
116/100/2004/1	4	4	2004	2	24	10.0863	1.01831	88.8954	54.6921	230.868	100	1	-13.0016	20	880	259188	5.23995e+06
196/100/2004/1	0	4	2004	2	24	60.9924	0	39.0076	29.5038	594.792	100	1	-13.0016	20	870	259194	5.23965e+06
331/100/2004/1	6	4	2004	2	24	63.7615	0	36.2385	28.1193	577.655	98	1	-13.0016	20	870	259186	5.24005e+06
406/100/2004/0	0	5	2004	2	27	0	0	100	60	0	77	0	-9.65232	10	633.333	256813	5.24224e+06
168/100/2004/0	5	5	2004	2	27	0	0	100	60	5.04871e-29	76	0	-9.65232	10	633.333	256765	5.24232e+06
312/100/2004/0	0	5	2004	2	27	25.2423	0	74.7577	48.8934	365.334	86	0	-9.65232	20	650	256764	5.2425e+06
60/100/2004/0	0	5	2004	2	27	0	0	100	60	0	78	0	-9.65232	20	640	256870	5.24216e+06
550/100/2004/0	1	5	2004	2	27	2.83587	0	97.1641	58.7522	53.3454	83	0	-9.65232	10	643.333	256741	5.24242e+06
118/100/2004/1	6	6	2004	2	39	0	100	0	31	0	100	1	-11.1395	30	746.667	258228	5.23783e+06
190/100/2004/1	3	6	2004	2	39	0	69.144	30.856	38.1426	115.23	100	1	-11.1395	20	810	258225	5.23803e+06
260/100/2004/1	9	6	2004	2	39	30.1685	69.8315	0	24.2531	114.838	100	1	-11.1395	10	723.333	258230	5.23773e+06
49/100/2004/1	6	6	2004	2	39	34.494	47.4647	18.0413	32.2548	520.204	95	1	-11.1395	10	716.667	258232	5.23763e+06
333/100/2004/1	5	6	2004	2	39	0	74.5811	25.4189	36.8463	100.286	100	1	-11.1395	20	770	258227	5.23793e+06
110/100/2004/1	1	7	2004	2	36	0	44.0635	55.9365	53.2902	544.465	100	1	-25.8542	20	830	253246	5.23694e+06
253/100/2004/1	1	7	2004	2	36	0	93.4882	6.51178	30.0605	134.478	100	1	-25.8542	20	830	253246	5.23684e+06
23/100/2004/1	0	7	2004	2	36	0	71.0939	28.9061	40.5859	453.96	100	1	-25.8542	20	840	253248	5.23674e+06
96/100/2004/1	2	7	2004	2	36	0	57.4224	42.5776	41.6703	267.256	100	1	-25.8542	20	830	253334	5.23654e+06
182/100/2004/1	2	7	2004	2	36	0	48.454	51.546	47.497	420.156	96	1	-25.8542	20	810	253417	5.23699e+06
324/100/2004/1	1	7	2004	2	36	0	32.361	67.639	58.7903	483.521	100	1	-25.8542	20	820	253287	5.23699e+06
310/100/2004/1	1	7	2004	2	36	0	30.9423	69.0577	56.9317	404.32	100	1	-25.8542	20	840	253263	5.23655e+06
169/100/2004/1	1	7	2004	2	36	0	16.4323	83.5677	65.5265	301.691	100	1	-25.8542	20	840	253250	5.23664e+06
158/100/2004/0	2	8	2004	2	62	47.973	0	52.027	33.5966	562.26	81	0	-17.4474	0	760	254977	5.23635e+06
298/100/2004/0	5	8	2004	2	62	0	82.4357	17.5643	28.6744	209.081	80	0	-17.4474	10	733.333	254882	5.23706e+06
535/100/2004/0	2	8	2004	2	62	0	35.5494	64.4506	47.0531	306.941	85	0	-17.4474	20	740	254895	5.23695e+06
274/100/2004/0	1	8	2004	2	62	42.3988	12.5493	45.052	32.8168	558.736	84	0	-17.4474	0	760	255021	5.23606e+06
505/100/2004/0	1	8	2004	2	62	47.1029	3.06055	49.8366	33.2483	549.585	82	0	-17.4474	0	760	254963	5.23646e+06
423/100/2004/0	1	8	2004	2	62	0	3.22851	96.7715	58.9992	30.0243	82	0	-17.4474	20	750	254927	5.23674e+06
77/100/2004/0	1	8	2004	2	62	0	9.79142	90.2086	56.9647	84.8823	82	0	-17.4474	10	755	254936	5.23665e+06
49/100/2004/0	0	8	2004	2	62	16.3727	3.03281	80.5945	48.052	343.744	84	0	-17.4474	0	760	255006	5.23617e+06
304/100/2004/0	3	8	2004	2	62	3.80777	9.51171	86.6805	54.0814	161.586	82	0	-17.4474	10	755	254949	5.23655e+06
395/100/2004/0	2	8	2004	2	62	4.03652	0	95.9635	54.7902	98.9255	82	0	-17.4474	0	760	254992	5.23626e+06
188/100/2004/0	2	8	2004	2	62	0	17.0443	82.9557	54.7163	135.878	83	0	-17.4474	10	745	254908	5.23686e+06
256/100/2004/1	2	9	2004	2	51	67.477	0	32.523	19.4097	782.02	100	1	-9.34635	10	823.333	255188	5.23988e+06
113/100/2004/1	1	9	2004	2	51	15.2581	0	84.7419	50.5118	461.234	100	1	-9.34635	10	816.667	255188	5.23999e+06
312/100/2004/1	0	9	2004	2	51	100	0	0	0	0	97	1	-9.34635	20	810	255194	5.23958e+06
44/100/2004/1	3	9	2004	2	51	100	0	0	0	0	100	1	-9.34635	20	820	255190	5.23978e+06
172/100/2004/1	0	9	2004	2	51	100	0	0	0	0	100	1	-9.34635	20	810	255192	5.23968e+06
206/100/2004/1	1	10	2004	2	52	0	26.7589	73.2411	48.6482	78.394	98	1	-9.41802	10	666.667	255665	5.241e+06
67/100/2004/1	2	10	2004	2	52	3.12929	0	96.8707	52.5292	66.9629	95	1	-9.41802	20	696.667	255675	5.24059e+06
348/100/2004/1	1	10	2004	2	52	8.61102	2.20621	89.1828	50.1143	131.503	95	1	-9.41802	30	663.333	255669	5.24089e+06
137/100/2004/1	0	10	2004	2	52	8.08056	0	91.9194	50.7678	118.842	92	1	-9.41802	20	670	255671	5.24079e+06
297/100/2004/1	0	10	2004	2	52	37.9887	8.32614	53.6851	37.229	493.218	91	1	-9.41802	20	700	255500	5.24103e+06
281/100/2004/1	0	10	2004	2	52	0	0	100	54	0	89	1	-9.41802	10	686.667	255673	5.24069e+06
62/100/2004/1	1	10	2004	2	52	12.8039	40.0719	47.1242	40.8641	192.597	96	1	-9.41802	30	676.667	255610	5.24103e+06
160/100/2004/0	5	11	2004	2	61	0	40.7744	59.2256	46.9998	245.526	87	0	-17.591	10	746.667	254594	5.23669e+06
190/100/2004/0	4	11	2004	2	61	0	32.6437	67.3563	49.8805	211.301	88	0	-17.591	10	766.667	254201	5.23668e+06
300/100/2004/0	4	11	2004	2	61	0	0.376069	99.6239	59.8797	3.83646	89	0	-17.591	10	766.667	254000	5.23674e+06
425/100/2004/0	3	11	2004	2	61	0	13.887	86.113	55.5981	120.184	89	0	-17.591	20	760	254289	5.23666e+06
79/100/2004/0	4	11	2004	2	61	0	42.1842	57.8158	46.501	249.745	88	0	-17.591	10	755	254370	5.23661e+06
131/100/2004/0	0	11	2004	2	61	0	63.1135	36.8865	38.6886	267.066	66	0	-17.591	20	740	254687	5.23709e+06
275/100/2004/0	0	11	2004	2	61	0	99.7797	0.2203	27.9458	3.19569	86	0	-17.591	20	740	254639	5.23694e+06
537/100/2004/0	8	11	2004	2	61	0	25.1523	74.8477	52.2028	180.917	87	0	-17.591	10	766.667	254097	5.23671e+06
364/100/2004/0	0	11	2004	2	61	0	90.9177	9.08228	28.1236	101.667	73	0	-17.591	0	730	254756	5.23716e+06
51/100/2004/0	0	11	2004	2	61	0	73.4116	26.5884	36.7906	195.724	88	0	-17.591	10	745	254684	5.23686e+06
397/100/2004/0	4	11	2004	2	61	0	28.4694	71.5306	50.9868	204.255	88	0	-17.591	10	745	254652	5.23677e+06
507/100/2004/0	5	11	2004	2	61	0	24.3547	75.6453	52.2591	186.154	87	0	-17.591	0	750	254526	5.23659e+06
306/100/2004/0	3	11	2004	2	61	0	36.8237	63.1763	48.2164	238.222	88	0	-17.591	10	753.333	254444	5.23657e+06
103/100/2004/0	3	11	2004	2	61	0	3.08227	96.9177	59.0137	30.5896	86	0	-17.591	0	770	253928	5.23679e+06
513/100/2004/0	1	11	2004	2	61	0	87.0704	12.9296	31.9647	117.5	76	0	-17.591	20	740	254632	5.23702e+06
20/100/2004/1	7	12	2004	2	25	20.7038	79.2962	0	17.7708	68.5564	100	1	-13.229	20	840	259268	5.24111e+06
309/100/2004/1	7	12	2004	2	25	41.2975	32.9519	25.7506	24.2348	513.582	100	1	-13.229	20	820	259167	5.24101e+06
94/100/2004/1	0	12	2004	2	25	68.6279	0	31.3721	23.2165	641.466	100	1	-13.229	20	830	259170	5.24089e+06
149/100/2004/1	2	12	2004	2	25	2.28702	3.75218	93.9608	57.4172	106.145	100	1	-13.229	20	840	259191	5.24062e+06
27/100/2004/1	15	12	2004	2	25	27.0159	23.3402	49.6439	35.4615	643.71	100	1	-13.229	10	833.333	259173	5.24071e+06
250/100/2004/1	3	12	2004	2	25	58.8417	33.6574	7.5009	13.8972	351.394	95	1	-13.229	20	860	259368	5.24111e+06
238/100/2004/1	0	12	2004	2	25	67.4723	14.16	18.3676	17.358	461.132	100	1	-13.229	10	833.333	259171	5.24081e+06
167/100/2004/1	4	12	2004	2	25	30.5361	66.8188	2.64511	16.5926	143.619	100	1	-13.229	20	820	259183	5.24109e+06
145/100/2004/1	4	13	2004	2	27	0	41.3004	58.6996	45.7285	97.3446	100	1	-9.65232	20	800	257574	5.23807e+06
270/100/2004/1	0	13	2004	2	27	2.78075	79.028	18.1913	36.7762	91.7808	100	1	-9.65232	20	750	257229	5.23782e+06
59/100/2004/1	0	13	2004	2	27	13.8284	70.8694	15.3022	33.6917	236.239	100	1	-9.65232	20	740	257230	5.23772e+06
203/100/2004/1	2	13	2004	2	27	13.2093	30.6068	56.1839	44.5129	396.223	100	1	-9.65232	20	730	257232	5.23762e+06
75/100/2004/1	1	13	2004	2	27	0	85.9937	14.0063	36.8013	48.1782	100	1	-9.65232	20	800	257374	5.23807e+06
153/100/2004/1	0	13	2004	2	27	0	32.4297	67.5703	47.5141	87.6514	100	1	-9.65232	10	756.667	257227	5.23792e+06
217/100/2004/1	3	13	2004	2	27	0	41.0115	58.9885	45.7977	96.7683	100	1	-9.65232	30	766.667	257274	5.23807e+06
287/100/2004/1	0	13	2004	2	27	0	52.8744	47.1256	43.4251	99.6695	100	1	-9.65232	20	820	257474	5.23807e+06
356/100/2004/1	4	13	2004	2	27	0	56.4436	43.5564	42.1765	171.493	94	1	-9.65232	20	760	257674	5.23807e+06
6/100/2004/1	0	13	2004	2	27	0	0.000104319	99.9999	54	0.000417277	100	1	-9.65232	20	750	257224	5.23803e+06
191/100/2004/1	0	14	2004	3	59	100	0	0	9	0	93	1	-14.5235	20	850	254237	5.23901e+06
65/100/2004/1	0	14	2004	3	59	100	0	0	9	3.15544e-30	92	1	-14.5235	20	870	254206	5.23895e+06
334/100/2004/1	0	14	2004	3	59	100	0	0	9	0	100	1	-14.5235	20	840	254350	5.23901e+06
280/100/2004/1	0	14	2004	3	59	100	0	0	9	3.15544e-30	100	1	-14.5235	20	890	254208	5.23885e+06
119/100/2004/1	0	14	2004	3	59	100	0	0	9	0	100	1	-14.5235	20	830	254450	5.23901e+06
135/100/2004/1	0	14	2004	3	59	77.9325	1.13177	20.9357	19.9602	431.486	100	1	-14.5235	20	910	254210	5.23875e+06
444/100/2004/0	1	15	2004	2	27	0	0	100	60	0	63	0	-9.65232	10	645	256518	5.24236e+06
208/100/2004/0	0	15	2004	2	27	0	0	100	60	0	60	0	-9.65232	20	650	256437	5.24241e+06
186/100/2004/0	1	15	2004	2	27	4.03579	0	95.9642	58.1435	81.9508	66	0	-9.65232	10	633.333	256831	5.24214e+06
557/100/2004/0	2	15	2004	2	27	0	0	100	60	5.04871e-29	42	0	-9.65232	10	656.667	256370	5.24247e+06
531/100/2004/0	3	15	2004	2	27	0	0	100	60	5.04871e-29	65	0	-9.65232	10	633.333	256775	5.24221e+06
68/100/2004/0	1	15	2004	2	27	0	0	100	60	0	60	0	-9.65232	10	643.333	256612	5.24231e+06
294/100/2004/0	0	15	2004	2	27	0	0	100	60	0	58	0	-9.65232	10	636.667	256712	5.24227e+06
394/100/2004/0	1	16	2004	2	28	7.71128	0	92.2887	55.6046	231.22	94	0	-9.74966	20	720	259021	5.24322e+06
574/100/2004/0	3	16	2004	2	28	27.6816	28.9381	43.3803	43.6811	668.544	99	0	-9.74966	20	830	258338	5.24258e+06
362/100/2004/0	0	16	2004	2	28	0	0.830641	99.1694	71.8976	44.2724	99	0	-9.74966	20	790	258702	5.24306e+06
48/100/2004/0	0	16	2004	2	28	0	0	100	61.2216	2.95244	99	0	-9.74966	20	720	258947	5.24327e+06
130/100/2004/0	1	16	2004	2	28	0	0.600229	99.3998	61.2901	97.4584	99	0	-9.74966	20	770	258756	5.24314e+06
461/100/2004/0	5	16	2004	2	28	36.2934	63.7066	0	25.6525	122.312	96	0	-9.74966	20	830	258223	5.24241e+06
338/100/2004/0	6	16	2004	2	28	6.03561	20.7128	73.2516	50.7756	286.435	99	0	-9.74966	20	820	258389	5.24266e+06
139/100/2004/0	1	16	2004	2	28	0.445178	29.8357	69.7191	52.5934	224.695	99	0	-9.74966	20	810	258454	5.24274e+06
17/100/2004/0	2	16	2004	2	28	0	10.0183	89.9817	69.9927	144.234	99	0	-9.74966	20	810	258641	5.24298e+06
512/100/2004/0	7	16	2004	2	28	0	0	100	56.7104	17.0472	95	0	-9.74966	20	750	258807	5.24324e+06
226/100/2004/0	0	16	2004	2	28	45.8197	40.7133	13.467	28.8482	431.317	99	0	-9.74966	20	830	258284	5.2425e+06
252/100/2004/0	2	16	2004	2	28	0	31.7801	68.2199	60.898	344.619	99	0	-9.74966	20	810	258587	5.2429e+06
487/100/2004/0	0	16	2004	2	28	0	52.0718	47.9282	52.8493	392.235	99	0	-9.74966	20	810	258519	5.24282e+06
273/100/2004/0	2	16	2004	2	28	0	0	100	61.5626	10.3759	91	0	-9.74966	20	740	258849	5.24329e+06
170/100/2004/1	2	17	2004	1	71	1.32071	14.2155	83.043	59.1948	270.003	86	1	-27.2532	20	690	255156	5.24158e+06
325/100/2004/1	1	17	2004	1	71	0	5.34824	94.6518	60.5322	117.715	100	1	-27.2532	20	700	255149	5.24198e+06
254/100/2004/1	13	17	2004	1	71	0	0	94.3538	69.2558	107.88	97	1	-27.2532	10	686.667	255152	5.24178e+06
111/100/2004/1	2	17	2004	1	71	0	0	100	67.0862	48.9926	100	1	-27.2532	10	693.333	255151	5.24188e+06
42/100/2004/1	5	17	2004	1	71	0	0	90.7286	64.339	174.056	93	1	-27.2532	10	686.667	255154	5.24168e+06
116/100/2004/0	0	18	2004	2	30	71.643	0	28.357	28.6113	468.076	92	0	-9.94952	10	723.333	259573	5.24457e+06
321/100/2004/0	3	18	2004	2	30	82.977	0	17.023	20.8386	228.216	89	0	-9.94952	20	730	259300	5.24406e+06
349/100/2004/0	3	18	2004	2	30	62.5722	0	37.4278	32.7079	549.1	90	0	-9.94952	20	730	259489	5.24451e+06
70/100/2004/0	0	18	2004	2	30	30.1081	0	69.8919	55.9351	757.553	90	0	-9.94952	10	726.667	259210	5.24371e+06
446/100/2004/0	0	18	2004	2	30	86.3246	0	13.6754	22.2052	424.988	90	0	-9.94952	10	723.333	259222	5.24381e+06
202/100/2004/0	0	18	2004	2	30	100	0	0	14.7054	0.877069	90	0	-9.94952	20	730	259379	5.24434e+06
559/100/2004/0	2	18	2004	2	30	72.1175	0	27.8825	25.153	321.731	88	0	-9.94952	10	723.333	259231	5.24398e+06
464/100/2004/0	0	18	2004	2	30	85.6594	0	14.3406	21.8835	283.025	91	0	-9.94952	10	723.333	259608	5.24465e+06
438/100/2004/0	1	18	2004	2	30	93.3239	0	6.67609	18.1262	144.971	91	0	-9.94952	20	730	259356	5.24425e+06
229/100/2004/0	0	18	2004	2	30	60.9466	0	39.0534	33.7456	548.392	87	0	-9.94952	20	730	259637	5.24475e+06
296/100/2004/0	2	18	2004	2	30	13.3261	0	86.6739	64.5385	582.247	90	0	-9.94952	10	715	259193	5.24361e+06
92/100/2004/0	0	18	2004	2	30	88.1543	0	11.8457	20.1153	247.639	89	0	-9.94952	20	730	259337	5.24416e+06
210/100/2004/0	1	18	2004	2	30	98.382	0	1.61802	14.6472	25.4694	87	0	-9.94952	20	730	259203	5.24391e+06
2/100/2004/0	2	18	2004	2	30	90.4997	0	9.50028	18.9203	204.423	88	0	-9.94952	20	730	259417	5.24444e+06
579/100/2004/0	0	19	2004	2	29	50.6383	0	49.3617	38.0468	1260.04	91	0	-9.85933	10	715	259163	5.24346e+06
230/100/2004/0	0	19	2004	2	29	49.7342	0	50.2658	37.8088	1209.62	91	0	-9.85933	10	715	259137	5.24336e+06
465/100/2004/0	0	19	2004	2	29	33.2191	0	66.7809	43.171	825.556	90	0	-9.85933	10	715	259101	5.24326e+06
302/100/2004/1	0	20	2004	2	60	8.13479	0	91.8652	56.258	158.13	88	1	-17.7261	20	780	255214	5.23858e+06
161/100/2004/1	1	20	2004	2	60	0	0	100	60	0	88	1	-17.7261	20	770	255213	5.23868e+06
14/100/2004/1	1	20	2004	2	60	0	0	100	60	0	90	1	-17.7261	20	770	255213	5.23878e+06
85/100/2004/1	0	20	2004	2	60	1.85023	0	98.1498	58.8899	65.3758	88	1	-17.7261	20	780	255211	5.23898e+06
227/100/2004/1	0	20	2004	2	60	0.108171	0	99.8918	59.9351	3.88996	90	1	-17.7261	10	765	255212	5.23888e+06
510/100/2004/0	0	21	2004	2	30	47.964	0	52.036	39.9773	575.045	87	0	-9.94952	10	746.667	259636	5.24545e+06
401/100/2004/0	0	21	2004	2	30	97.454	0	2.54602	16.237	58.7295	88	0	-9.94952	10	743.333	259664	5.24525e+06
82/100/2004/0	0	21	2004	2	30	73.6027	0	26.3973	28.4083	429.887	85	0	-9.94952	20	750	259579	5.24564e+06
55/100/2004/0	2	21	2004	2	30	94.3548	0	5.64516	17.9675	148.848	88	0	-9.94952	10	743.333	259653	5.24515e+06
279/100/2004/0	0	21	2004	2	30	68.6463	0	31.3537	30.0498	495.894	87	0	-9.94952	20	740	259655	5.24505e+06
451/100/2004/0	0	21	2004	2	30	87.5138	0	1.76126	24.1596	612.236	76	0	-9.94952	20	760	259415	5.2462e+06
173/100/2004/0	2	21	2004	2	30	20.1498	0	79.8502	53.3281	370.705	84	0	-9.94952	20	730	259652	5.24486e+06
104/100/2004/0	0	21	2004	2	30	57.7655	0	16.691	42.8465	1173.33	87	0	-9.94952	20	760	259430	5.2461e+06
539/100/2004/0	0	21	2004	2	30	67.9158	0	32.0842	30.0382	431.094	89	0	-9.94952	20	760	259478	5.2459e+06
192/100/2004/0	0	21	2004	2	30	87.243	0	12.757	21.2473	178.991	89	0	-9.94952	20	760	259506	5.24582e+06
302/100/2004/0	0	21	2004	2	30	47.0569	0	43.5037	43.1369	779.564	89	0	-9.94952	20	760	259447	5.24601e+06
517/100/2004/0	0	21	2004	2	30	34.5069	0	65.4931	46.4367	520.696	85	0	-9.94952	10	735	259659	5.24495e+06
309/100/2004/0	0	21	2004	2	30	49.3158	0	50.6842	39.5222	566.811	84	0	-9.94952	20	750	259609	5.24553e+06
163/100/2004/0	0	21	2004	2	30	72.4578	0	27.5422	28.2203	459.797	88	0	-9.94952	10	743.333	259667	5.24536e+06
427/100/2004/0	0	21	2004	2	30	91.6517	0	8.34828	20.0298	169.091	89	0	-9.94952	20	750	259536	5.24574e+06
127/100/2004/1	0	22	2004	1	25	0	0	100	60.924	90.5382	100	1	-23.9837	20	620	257213	5.23866e+06
57/100/2004/1	3	22	2004	1	25	28.7941	0	71.2059	42.5367	488.568	100	1	-23.9837	20	690	257386	5.23866e+06
268/100/2004/1	3	22	2004	1	25	0	0	100	54.5886	3.18498	100	1	-23.9837	30	676.667	257289	5.23865e+06
201/100/2004/1	0	22	2004	1	25	80.2731	0	19.7269	18.0634	413.072	99	1	-23.9837	10	703.333	257465	5.23869e+06
4/100/2004/1	0	22	2004	1	25	0	0	100	59.513	79.867	100	1	-23.9837	20	620	257191	5.23859e+06
1011/100/2004/0	0	23	2004	2	31	74.6375	0	25.3625	31.9236	597.683	83	0	-9.96578	20	800	258882	5.24727e+06
1130/100/2004/0	0	23	2004	2	31	92.6955	0	7.3045	20.7333	227.668	83	0	-9.96578	20	840	258275	5.2466e+06
1143/100/2004/0	0	23	2004	2	31	67.9345	0	32.0655	29.2327	294.085	77	0	-9.96578	10	813.333	258703	5.24733e+06
1131/100/2004/0	0	23	2004	2	31	46.8068	0	53.1932	46.0458	831.208	75	0	-9.96578	0	840	258278	5.24669e+06
1133/100/2004/0	0	23	2004	2	31	12.2876	0	87.7124	65.4692	467.106	87	0	-9.96578	20	830	258354	5.24688e+06
1132/100/2004/0	0	23	2004	2	31	3.8814	0	96.1186	70.8933	138.635	81	0	-9.96578	10	835	258304	5.2468e+06
1140/100/2004/0	0	23	2004	2	31	72.2813	2.75677	24.9619	27.721	324.764	77	0	-9.96578	10	815	258623	5.24731e+06
1144/100/2004/0	0	23	2004	2	31	73.8316	0	26.1684	30.9598	520.167	88	0	-9.96578	10	806.667	258792	5.24731e+06
1134/100/2004/0	0	23	2004	2	31	41.0338	0	58.9662	46.9177	1053.98	87	0	-9.96578	10	825	258404	5.24694e+06
1127/100/2004/0	0	23	2004	2	31	84.6283	0	15.3717	24.9453	223.409	85	0	-9.96578	20	850	258288	5.24629e+06
1129/100/2004/0	0	23	2004	2	31	99.9395	0	0.0604908	18.0308	2.99511	86	0	-9.96578	10	843.333	258287	5.2465e+06
1138/100/2004/0	0	23	2004	2	31	59.0071	5.75503	35.2379	34.3923	489.011	86	0	-9.96578	10	825	258561	5.24722e+06
1135/100/2004/0	0	23	2004	2	31	45.7305	0.432684	53.8368	42.7059	833.282	87	0	-9.96578	10	825	258474	5.24704e+06
1128/100/2004/0	0	23	2004	2	31	84.5748	0	15.4252	24.9718	223.987	85	0	-9.96578	10	843.333	258291	5.2464e+06
1136/100/2004/0	1	23	2004	2	31	42.5701	7.15302	50.2768	41.9121	532.827	87	0	-9.96578	10	825	258516	5.24712e+06
178/100/2004/0	0	24	2004	2	31	86.7038	0	0	16.8336	913.158	91	0	-9.96578	20	780	259321	5.24602e+06
284/100/2004/0	0	24	2004	2	31	86.0949	0	0	24.9156	780.189	74	0	-9.96578	20	760	259385	5.2462e+06
374/100/2004/0	0	24	2004	2	31	100	0	0	5	0	93	0	-9.96578	20	800	259285	5.24593e+06
522/100/2004/0	1	24	2004	2	31	70.2987	0	0	33.7365	1549.87	90	0	-9.96578	20	770	259348	5.2461e+06
218/100/2004/1	0	25	2004	1	47	0	0	100	54.1628	0.950552	100	1	-26.3082	30	676.667	257250	5.23854e+06
7/100/2004/1	0	25	2004	1	47	0	0	100	56.0966	8.18393	100	1	-26.3082	30	703.333	257302	5.23849e+06
271/100/2004/1	6	25	2004	1	47	22.4876	0	77.5124	48.1018	467.726	100	1	-26.3082	20	720	257429	5.23863e+06
154/100/2004/1	1	25	2004	1	47	0	0	100	58.5977	6.44736	100	1	-26.3082	20	720	257365	5.23854e+06
422/100/2004/0	0	26	2004	2	31	100	0	0	15	0	79	0	-9.96578	20	760	259392	5.24631e+06
209/100/2004/0	0	26	2004	2	31	66.3404	0	33.6596	34.8758	731.142	85	0	-9.96578	20	790	259114	5.24684e+06
91/100/2004/0	0	26	2004	2	31	92.4879	0	7.51215	19.5392	206.682	85	0	-9.96578	20	800	259010	5.24711e+06
320/100/2004/0	0	26	2004	2	31	68.4545	0	31.5455	32.7598	790.821	84	0	-9.96578	20	800	259040	5.24702e+06
69/100/2004/0	0	26	2004	2	31	60.265	0	39.735	36.7871	604.69	85	0	-9.96578	20	780	259178	5.24665e+06
445/100/2004/0	0	26	2004	2	31	70.5915	0	29.4085	33.0864	654.417	85	0	-9.96578	20	790	259139	5.24674e+06
295/100/2004/0	1	26	2004	2	31	36.0122	0	63.9878	46.5085	504.33	85	0	-9.96578	20	780	259237	5.24656e+06
532/100/2004/0	0	26	2004	2	31	46.3375	0	53.6625	43.2361	690.834	85	0	-9.96578	20	770	259297	5.24649e+06
437/100/2004/0	0	26	2004	2	31	91.657	0	8.34304	21.9127	173.417	83	0	-9.96578	20	790	258965	5.2472e+06
187/100/2004/0	1	26	2004	2	31	84.8076	0	15.1924	23.9635	448.503	86	0	-9.96578	20	760	259352	5.24641e+06
558/100/2004/0	0	26	2004	2	31	49.534	0	50.466	44.7749	870.174	84	0	-9.96578	20	790	259072	5.24694e+06
239/100/2004/0	1	27	2004	2	51	82.5778	0	11.2201	26.686	586.625	83	0	-9.34635	20	710	257063	5.24496e+06
449/100/2004/0	0	27	2004	2	51	0	28.5142	71.4858	53.7284	386.12	64	0	-9.34635	10	683.333	256924	5.24441e+06
561/100/2004/0	0	27	2004	2	51	38.4552	15.8808	45.664	38.5163	390.697	89	0	-9.34635	0	690	256990	5.24458e+06
323/100/2004/0	0	27	2004	2	51	54.0864	0	45.9136	37.8193	417.668	87	0	-9.34635	0	690	256990	5.24468e+06
94/100/2004/0	0	27	2004	2	51	57.0811	0	37.9262	37.1903	675.394	87	0	-9.34635	10	695	257003	5.24479e+06
297/100/2004/0	0	27	2004	2	51	0	0	100	65.7762	47.5023	52	0	-9.34635	0	670	256786	5.24426e+06
212/100/2004/0	0	27	2004	2	51	10.5301	40.8199	48.65	41.1139	351.12	82	0	-9.34635	10	683.333	256969	5.24447e+06
72/100/2004/0	0	27	2004	2	51	0	2.69225	97.3077	64.1013	89.0579	55	0	-9.34635	0	680	256836	5.24436e+06
440/100/2004/0	1	27	2004	2	51	74.6775	0	12.4145	31.5801	1000.22	88	0	-9.34635	10	705	257024	5.24487e+06
20/100/2004/0	0	28	2004	2	52	50.6527	40.3616	8.98575	21.1405	351.251	92	0	-9.41802	10	803.333	257684	5.24432e+06
307/100/2004/0	1	28	2004	2	52	5.63617	41.4679	52.8959	42.648	340.545	91	0	-9.41802	20	780	257665	5.24516e+06
52/100/2004/0	0	28	2004	2	52	43.7615	0	56.2385	38.6931	389.038	91	0	-9.41802	20	780	257631	5.24479e+06
80/100/2004/0	0	28	2004	2	52	0	44.6498	55.3502	43.3284	344.944	87	0	-9.41802	10	776.667	257597	5.24521e+06
161/100/2004/0	1	28	2004	2	52	80.3332	0	19.6668	25.4567	292.123	89	0	-9.41802	20	770	257608	5.24498e+06
276/100/2004/0	0	28	2004	2	52	44.582	0	55.418	34.1201	547.821	91	0	-9.41802	20	780	257668	5.2447e+06
398/100/2004/0	0	28	2004	2	52	75.3538	0	24.6462	26.9724	306.496	90	0	-9.41802	20	770	257601	5.24489e+06
508/100/2004/0	1	28	2004	2	52	50.2481	8.14005	41.6118	35.4629	432.513	90	0	-9.41802	20	780	257635	5.24508e+06
132/100/2004/0	0	28	2004	2	52	83.1039	0	16.8961	14.0365	511.884	92	0	-9.41802	20	790	257697	5.24451e+06
514/100/2004/0	0	28	2004	2	52	57.0191	0	42.9809	27.3947	755.348	92	0	-9.41802	20	780	257695	5.24461e+06
365/100/2004/0	2	28	2004	2	52	91.9912	0	8.00877	8.48491	231.041	90	0	-9.41802	10	796.667	257696	5.2444e+06
195/100/2004/1	4	29	2004	2	27	40.82	35.3647	23.8152	23.3343	514.28	96	1	-13.3973	20	880	259576	5.24111e+06
34/100/2004/1	21	29	2004	2	27	61.7015	0	38.2985	32.6	466.401	74	1	-13.3973	10	893.333	259671	5.2408e+06
177/100/2004/1	11	29	2004	2	27	54.2473	0	45.7527	36.0503	483.917	83	1	-13.3973	10	896.667	259673	5.2407e+06
316/100/2004/1	9	29	2004	2	27	45.4623	29.6316	24.9061	23.1602	527.651	58	1	-13.3973	20	890	259653	5.24109e+06
47/100/2004/1	0	29	2004	2	27	61.6639	16.3167	22.0194	19.9827	721.352	96	1	-13.3973	20	870	259476	5.24111e+06
245/100/2004/1	12	29	2004	2	27	37.5275	0	62.4725	42.7081	506.631	65	1	-13.3973	10	893.333	259669	5.2409e+06
102/100/2004/1	3	29	2004	2	27	52.1999	0	47.8001	31.6225	775.633	55	1	-13.3973	10	886.667	259667	5.241e+06
157/100/2004/0	0	30	2004	2	52	65.3251	0	34.6749	30.6645	477.861	90	0	-9.41802	20	890	258525	5.24588e+06
474/100/2004/0	1	30	2004	2	52	91.33	0	8.67001	18.3707	150.733	87	0	-9.41802	20	920	258532	5.24556e+06
504/100/2004/0	4	30	2004	2	52	77.8928	0	22.1072	27.1329	294.696	90	0	-9.41802	20	870	258436	5.24589e+06
271/100/2004/0	0	30	2004	2	52	99.0982	0	0.901809	14.2042	56.984	86	0	-9.41802	20	920	258590	5.24563e+06
75/100/2004/0	1	30	2004	2	52	66.5622	0	33.4378	30.1824	296.235	85	0	-9.41802	20	850	258257	5.24598e+06
46/100/2004/0	0	30	2004	2	52	93.6797	0	6.32028	19.3259	128.333	87	0	-9.41802	30	913.333	258615	5.24572e+06
393/100/2004/0	0	30	2004	2	52	70.7678	0	29.2322	27.1167	476.792	89	0	-9.41802	20	900	258591	5.24583e+06
269/100/2004/0	1	30	2004	2	52	60.3185	0	39.6815	32.5691	324.146	89	0	-9.41802	20	860	258353	5.24592e+06
126/100/2004/0	0	30	2004	2	52	93.6222	0	6.37776	17.843	116.973	86	0	-9.41802	20	920	258457	5.2455e+06
252/100/2004/1	10	31	2004	2	29	81.0099	0	18.9901	21.919	366.728	100	1	-13.1805	20	890	259513	5.24061e+06
108/100/2004/1	5	31	2004	2	29	69.389	0	30.611	26.4187	526.781	100	1	-13.1805	30	886.667	259445	5.24061e+06
22/100/2004/1	1	31	2004	2	29	72.8029	0	27.1971	27.4341	403.255	97	1	-13.1805	10	895	259625	5.24061e+06
322/100/2004/1	2	31	2004	2	29	41.9543	0	58.0457	38.4791	653.59	96	1	-13.1805	20	870	259333	5.24061e+06
205/100/2004/0	0	32	2004	2	52	69.4365	18.605	11.9585	15.5607	332.756	92	0	-9.41802	20	930	258525	5.2442e+06
200/100/2004/0	0	32	2004	2	52	61.5071	32.219	6.27384	17.8833	382.185	89	0	-9.41802	10	955	258336	5.24464e+06
114/100/2004/0	2	32	2004	2	52	67.4903	31.8634	0.646301	13.8822	205.271	89	0	-9.41802	20	940	258238	5.24493e+06
138/100/2004/0	0	32	2004	2	52	100	0	0	4.63313	8.46301	88	0	-9.41802	20	920	258327	5.24537e+06
555/100/2004/0	0	32	2004	2	52	55.9257	37.0609	7.01335	18.625	294.993	91	0	-9.41802	20	930	258467	5.24427e+06
460/100/2004/0	0	32	2004	2	52	26.7029	73.2971	0	25.7405	174.096	88	0	-9.41802	10	933.333	258214	5.24502e+06
337/100/2004/0	0	32	2004	2	52	93.6449	0	6.35514	7.55888	186.632	87	0	-9.41802	20	910	258268	5.24528e+06
318/100/2004/0	0	32	2004	2	52	59.0492	38.5558	2.39505	17.2433	288.975	91	0	-9.41802	20	940	258399	5.24435e+06
347/100/2004/0	0	32	2004	2	52	81.8241	0	18.1759	13.088	371.807	89	0	-9.41802	20	950	258268	5.24482e+06
435/100/2004/0	0	32	2004	2	52	41.4419	22.9568	35.6013	35.4533	916.016	90	0	-9.41802	20	950	258353	5.24454e+06
411/100/2004/0	0	32	2004	2	52	64.277	16.396	19.327	18.6269	417.238	93	0	-9.41802	20	920	258555	5.2441e+06
225/100/2004/0	2	32	2004	2	52	37.2865	42.101	20.6125	27.0566	435.642	88	0	-9.41802	20	920	258191	5.24512e+06
89/100/2004/0	0	32	2004	2	52	34.6401	38.41	26.9499	34.3879	742.808	90	0	-9.41802	20	940	258369	5.24443e+06
0/100/2004/0	0	32	2004	2	52	77.102	11.6325	11.2655	13.1225	303.111	88	0	-9.41802	10	955	258302	5.24473e+06
486/100/2004/0	0	32	2004	2	52	100	0	0	9.11485	45.4462	88	0	-9.41802	10	925	258393	5.24546e+06
573/100/2004/0	0	32	2004	2	52	63.6359	2.18945	34.1746	23.6195	697.39	88	0	-9.41802	20	910	258219	5.2452e+06
109/100/2004/1	2	33	2004	2	36	45.9181	0	54.0819	38.5394	542.53	86	1	-25.8542	10	726.667	255271	5.23557e+06
181/100/2004/1	0	33	2004	2	36	20.1226	0	79.8774	49.335	451.503	100	1	-25.8542	10	733.333	255268	5.23576e+06
323/100/2004/1	0	33	2004	2	36	0.715684	0	99.2843	59.6708	15.0355	97	1	-25.8542	20	730	255270	5.23566e+06
1109/100/2004/0	0	34	2004	2	32	0	45.2964	54.7036	47.785	159.625	85	0	-9.90621	20	740	257362	5.24496e+06
1105/100/2004/0	0	34	2004	2	32	5.08131	46.6786	48.24	45.2092	199.591	81	0	-9.90621	20	760	257515	5.24504e+06
1102/100/2004/0	0	34	2004	2	32	16.1331	57.2189	26.648	34.0606	284.672	82	0	-9.90621	10	766.667	257522	5.24513e+06
1111/100/2004/0	0	34	2004	2	32	0	17.662	82.338	55.4079	98.3076	86	0	-9.90621	20	730	257256	5.24497e+06
1107/100/2004/0	0	34	2004	2	32	0	46.0247	53.9753	46.7628	143.529	84	0	-9.90621	20	750	257464	5.24497e+06
1098/100/2004/0	0	34	2004	2	32	0	38.6302	61.3698	45.3205	342.333	85	0	-9.90621	20	780	257587	5.24531e+06
1100/100/2004/0	3	34	2004	2	32	6.17294	62.1536	31.6735	33.5528	327.977	82	0	-9.90621	10	773.333	257545	5.24522e+06
1112/100/2004/0	0	34	2004	2	32	35.2422	0.000417452	64.7574	45.1982	402.581	83	0	-9.90621	20	720	257167	5.24501e+06
300/100/2004/1	0	35	2004	2	37	1.58266	49.3108	49.1065	53.2786	422.412	100	1	-25.7612	20	760	255776	5.23531e+06
225/100/2004/1	0	35	2004	2	37	10.6953	30.3884	58.9163	43.5637	195.117	95	1	-25.7612	20	700	255771	5.23561e+06
159/100/2004/1	0	35	2004	2	37	49.6504	44.1082	6.24142	24.8785	267.401	100	1	-25.7612	20	750	255774	5.23541e+06
12/100/2004/1	0	35	2004	2	37	55.1762	3.96361	40.8602	29.5567	432.349	100	1	-25.7612	20	730	255773	5.23551e+06
208/100/2004/1	0	35	2004	2	37	61.5759	0	38.4241	35.4649	927.294	100	1	-25.7612	20	760	255780	5.23511e+06
87/100/2004/1	0	35	2004	2	37	39.2975	3.26677	57.4358	47.9647	930.603	100	1	-25.7612	20	760	255778	5.23521e+06
83/100/2004/1	0	35	2004	2	37	14.997	25.0014	60.0016	44.1846	378.944	93	1	-25.7612	30	673.333	255769	5.23571e+06
288/100/2004/1	0	36	2004	2	27	0	0	100	73.8939	1.47446	23	1	-13.4452	0	780	257631	5.24288e+06
192/100/2004/1	0	37	2004	2	27	0	54.5731	45.4269	45.811	167.586	78	1	-13.4452	20	790	257634	5.24271e+06
335/100/2004/1	0	37	2004	2	27	0	46.6992	53.3008	47.8582	168.263	100	1	-13.4452	20	790	257636	5.24261e+06
50/100/2004/1	1	37	2004	2	27	0	49.7193	50.2807	54.0932	399.495	100	1	-13.4452	20	790	257642	5.24234e+06
262/100/2004/1	6	37	2004	2	27	0	55.3443	44.6557	47.6956	251.922	100	1	-13.4452	20	800	257640	5.24242e+06
120/100/2004/1	1	37	2004	2	27	0	26.0903	73.9097	53.2165	130.355	99	1	-13.4452	20	800	257638	5.24251e+06
336/100/2004/1	0	38	2004	1	46	50.3494	0	49.6506	41.5088	1048.94	86	1	-12.4779	20	590	256709	5.23882e+06
68/100/2004/1	1	38	2004	1	46	6.34126	0	93.6587	59.0466	201.262	80	1	-12.4779	20	600	256702	5.23903e+06
193/100/2004/1	0	38	2004	1	46	28.7223	0	71.2777	53.9899	687.118	85	1	-12.4779	10	583.333	256707	5.23892e+06
121/100/2004/1	0	38	2004	1	46	61.573	6.26132	32.1657	28.7849	980.747	83	1	-12.4779	20	590	256711	5.23872e+06
263/100/2004/1	0	38	2004	1	46	47.2392	30.0982	22.6627	25.2812	526.49	80	1	-12.4779	20	590	256713	5.23862e+06
185/100/2004/1	4	39	2004	1	46	20.3722	7.29364	72.3342	48.497	337.873	92	1	-12.4779	0	590	256717	5.23842e+06
38/100/2004/1	2	39	2004	1	46	9.15496	26.5751	64.2699	45.2502	393.034	84	1	-12.4779	20	590	256715	5.23849e+06
187/100/2004/1	0	40	2004	2	63	7.3362	2.95837	89.7054	65.6334	386.643	99	1	-25.9147	20	800	258631	5.24289e+06
40/100/2004/1	0	40	2004	2	63	0	4.2486	95.7514	72.3006	65.0895	99	1	-25.9147	20	820	258629	5.24299e+06
277/100/2004/1	0	40	2004	2	63	0	14.5662	85.4338	66.8381	200.463	100	1	-25.9147	20	830	258611	5.24308e+06
214/100/2004/1	0	41	2004	2	28	58.7653	41.2347	0	19.6992	143.635	100	1	-9.74966	20	910	254436	5.24001e+06
266/100/2004/1	0	41	2004	2	28	68.761	31.239	0	16.8097	134.251	100	1	-9.74966	20	870	254686	5.23998e+06
72/100/2004/1	3	41	2004	2	28	36.3776	63.6224	0	25.2694	133.311	100	1	-9.74966	20	900	254336	5.24001e+06
142/100/2004/1	2	41	2004	2	28	82.2079	4.2454	13.5467	17.3129	264.497	100	1	-9.74966	20	890	254187	5.23996e+06
199/100/2004/1	3	41	2004	2	28	79.1143	0	20.8857	20.4205	416.653	100	1	-9.74966	20	850	254690	5.23977e+06
342/100/2004/1	0	41	2004	2	28	79.6134	0	20.3866	21.3401	386.087	100	1	-9.74966	10	845	254692	5.23967e+06
90/100/2004/1	3	41	2004	2	28	100	0	0	9.55623	0.246838	96	1	-9.74966	20	830	254193	5.23966e+06
284/100/2004/1	1	41	2004	2	28	58.9615	32.3256	8.71292	21.8286	237.518	100	1	-9.74966	20	900	254236	5.24001e+06
2/100/2004/1	7	41	2004	2	28	41.6539	58.3461	0	23.7709	146.668	100	1	-9.74966	20	910	254536	5.24001e+06
130/100/2004/1	0	41	2004	2	28	100	0	0	10.2562	0.959087	100	1	-9.74966	20	840	254694	5.23957e+06
353/100/2004/1	1	41	2004	2	28	99.4941	0	0.505937	10.1817	10.7236	100	1	-9.74966	20	870	254189	5.23986e+06
304/100/2004/1	1	41	2004	2	28	100	0	0	9.98489	0.0148783	91	1	-9.74966	20	820	254194	5.23956e+06
125/100/2004/1	1	41	2004	2	28	17.744	82.256	0	29.564	91.2219	100	1	-9.74966	20	890	254636	5.24002e+06
55/100/2004/1	0	41	2004	2	28	100	0	0	9	3.15544e-30	100	1	-9.74966	20	860	254689	5.23987e+06
233/100/2004/1	0	41	2004	2	28	100	0	0	9.51632	0.249734	100	1	-9.74966	20	850	254191	5.23976e+06
178/100/2004/1	0	42	2004	2	64	30.9188	1.94022	67.141	43.7922	826.735	100	1	-25.8821	20	790	258633	5.24279e+06
465/100/2004/1	0	42	2004	2	64	49.0388	2.59366	48.3676	28.4717	634.186	100	1	-25.8821	20	780	258635	5.24269e+06
456/100/2004/1	2	43	2004	2	36	0	7.16326	92.8367	57.7794	63.9078	96	1	-25.8542	0	780	253747	5.23685e+06
458/100/2004/1	3	43	2004	2	36	0	1.57527	98.4247	59.6128	10.8121	84	1	-25.8542	10	785	253706	5.237e+06
460/100/2004/1	1	43	2004	2	36	0	15.7032	84.2968	54.825	144.059	94	1	-25.8542	20	800	253515	5.23699e+06
459/100/2004/1	5	43	2004	2	36	0	2.49888	97.5011	59.2962	19.4821	96	1	-25.8542	10	785	253606	5.237e+06
454/100/2004/1	0	43	2004	2	36	0	36.9156	63.0844	55.0892	291.054	100	1	-25.8542	10	785	253751	5.23664e+06
457/100/2004/1	0	43	2004	2	36	0	2.57584	97.4242	59.2015	24.1162	79	1	-25.8542	0	780	253745	5.23694e+06
455/100/2004/1	0	43	2004	2	36	0	24.2285	75.7715	54.177	136.92	100	1	-25.8542	10	785	253749	5.23674e+06
453/100/2004/1	1	43	2004	2	36	0	14.1647	85.8353	63.5948	184.718	100	1	-25.8542	10	795	253752	5.23654e+06
411/100/2004/1	6	44	2004	2	24	41.8804	2.92931	55.1903	42.8589	1208.91	95	1	-16.6012	20	830	259709	5.23886e+06
409/100/2004/1	0	44	2004	2	24	67.4838	32.5162	0	10.4787	116.079	100	1	-16.6012	20	850	259713	5.23867e+06
410/100/2004/1	0	44	2004	2	24	63.0071	14.758	22.2348	22.1811	831.014	94	1	-16.6012	20	840	259711	5.23877e+06
412/100/2004/1	0	44	2004	2	24	57.6263	6.07599	36.2977	30.3512	1122.76	94	1	-16.6012	20	840	259707	5.23897e+06
413/100/2004/1	0	44	2004	2	24	31.8624	55.0714	13.0661	26.1821	473.279	84	1	-16.6012	20	840	259705	5.23907e+06
1081/100/2004/0	1	45	2004	1	26	20.8745	0	79.1255	50.7278	481.638	87	0	-24.1807	20	730	259481	5.243e+06
1074/100/2004/0	1	45	2004	1	26	0	19.4047	80.5953	54.2381	250.229	90	0	-24.1807	10	713.333	259151	5.24245e+06
1077/100/2004/0	1	45	2004	1	26	0	49.0684	50.9316	42.3913	399.118	89	0	-24.1807	20	730	259332	5.24269e+06
1083/100/2004/0	0	45	2004	1	26	0	0	77.7219	66.6199	226.858	82	0	-24.1807	10	703.333	259425	5.24319e+06
1080/100/2004/0	0	45	2004	1	26	24.5098	3.76615	71.724	47.2959	555.779	84	0	-24.1807	20	730	259499	5.24291e+06
1079/100/2004/0	1	45	2004	1	26	0	48.5655	51.4345	43.0594	379.937	82	0	-24.1807	20	740	259466	5.24281e+06
1078/100/2004/0	1	45	2004	1	26	0	58.8169	41.1831	39.0009	370.427	87	0	-24.1807	20	730	259415	5.24276e+06
1076/100/2004/0	2	45	2004	1	26	0	85.2377	14.7623	27.9049	201.329	90	0	-24.1807	20	720	259256	5.24261e+06
1082/100/2004/0	1	45	2004	1	26	0	0	85.8637	66.0576	132.02	88	0	-24.1807	20	720	259452	5.24309e+06
1075/100/2004/0	1	45	2004	1	26	0	65.5295	34.4705	35.7882	361.414	90	0	-24.1807	20	710	259197	5.24254e+06
1073/100/2004/0	3	45	2004	1	26	0.141799	0	99.8582	61.9135	5.26885	90	0	-24.1807	10	706.667	259122	5.24235e+06
371/100/2004/1	2	46	2004	3	59	5.99257	41.3093	52.6981	52.6327	470.852	100	1	-14.5235	20	950	254214	5.23855e+06
372/100/2004/1	0	46	2004	3	59	31.5266	32.3049	36.1686	35.6575	447.726	100	1	-14.5235	20	940	254212	5.23865e+06
219/100/2004/0	3	47	2004	2	62	44.1007	0	55.8993	36.6266	692.474	90	0	-17.4474	10	746.667	255169	5.23589e+06
170/100/2004/0	0	47	2004	2	62	91.708	0	8.29196	8.96142	184.203	92	0	-17.4474	10	746.667	255687	5.23649e+06
195/100/2004/0	1	47	2004	2	62	58.5682	0	41.4318	27.813	733.644	92	0	-17.4474	20	730	255572	5.23606e+06
315/100/2004/0	0	47	2004	2	62	75.2694	0	24.7306	18.5926	564.837	93	0	-17.4474	10	746.667	255565	5.23634e+06
454/100/2004/0	1	47	2004	2	62	86.1382	0	13.8618	14.3467	335.403	83	0	-17.4474	10	746.667	255266	5.23588e+06
430/100/2004/0	1	47	2004	2	62	47.3163	0	52.6837	33.8405	762.094	92	0	-17.4474	20	730	255584	5.23615e+06
542/100/2004/0	0	47	2004	2	62	73.9186	0	26.0814	19.4308	582.279	91	0	-17.4474	20	720	255537	5.23597e+06
341/100/2004/0	1	47	2004	2	62	78.2589	0	21.7411	16.4908	526.728	91	0	-17.4474	20	730	255463	5.23589e+06
553/100/2004/0	0	47	2004	2	62	100	0	0	5.00556	1.46982	92	0	-17.4474	10	746.667	255610	5.23642e+06
567/100/2004/0	0	47	2004	2	62	1.74885	0	98.2512	59.096	45.9248	68	0	-17.4474	10	753.333	255077	5.23591e+06
85/100/2004/0	2	47	2004	2	62	37.2453	0	62.7547	39.6133	700.837	93	0	-17.4474	20	740	255575	5.23624e+06
108/100/2004/0	1	47	2004	2	62	62.8922	0	37.1078	25.925	686.427	83	0	-17.4474	20	740	255356	5.23588e+06
369/100/2004/1	0	48	2004	3	59	2.59249	0	97.4075	52.8334	51.1369	100	1	-14.5235	20	790	254694	5.23899e+06
366/100/2004/1	4	48	2004	3	59	0	0	100	63.2027	99.3643	100	1	-14.5235	20	810	254711	5.2387e+06
370/100/2004/1	1	48	2004	3	59	31.7406	0	68.2594	39.7167	438.736	100	1	-14.5235	20	810	254622	5.23902e+06
365/100/2004/1	2	48	2004	3	59	0	0	100	62.4844	97.7031	100	1	-14.5235	20	810	254713	5.2386e+06
367/100/2004/1	0	48	2004	3	59	0	0	100	56.9853	50.7933	100	1	-14.5235	20	800	254709	5.2388e+06
368/100/2004/1	0	48	2004	3	59	0	0	100	54	0	100	1	-14.5235	20	800	254707	5.2389e+06
359/100/2004/1	0	49	2004	2	51	28.1556	0	71.8444	44.8751	508.159	84	1	-9.34635	30	783.333	255174	5.24065e+06
360/100/2004/1	0	49	2004	2	51	25.775	0	74.225	45.0686	504.741	86	1	-9.34635	20	780	255172	5.24075e+06
461/100/2004/1	0	50	2004	2	51	86.0239	0	13.9761	12.7085	277.005	100	1	-9.34635	20	740	255190	5.24102e+06
357/100/2004/1	0	50	2004	2	51	63.0273	0	36.9727	24.6319	594.714	94	1	-9.34635	20	770	255170	5.24085e+06
451/100/2004/1	0	50	2004	2	51	99.5349	0	0.465093	6.22324	10.6659	100	1	-9.34635	20	730	255287	5.24103e+06
449/100/2004/1	1	50	2004	2	51	86.9647	0	13.0353	13.0301	329.771	98	1	-9.34635	20	720	255374	5.24103e+06
463/100/2004/1	0	50	2004	2	51	91.8573	0	8.14275	9.90852	172.332	100	1	-9.34635	20	760	255168	5.24095e+06
840/100/2004/0	2	51	2004	2	27	0	27.2081	72.7919	52.9259	133.884	99	0	-9.65232	20	770	257366	5.24253e+06
899/100/2004/0	0	51	2004	2	27	0	27.8751	72.1249	52.7525	135.909	99	0	-9.65232	20	800	257641	5.24252e+06
1012/100/2004/0	0	51	2004	2	27	0	16.2779	83.7221	55.7677	92.1267	94	0	-9.65232	30	683.333	256960	5.2425e+06
715/100/2004/0	0	51	2004	2	27	0	40.3811	59.6189	49.5009	162.745	99	0	-9.65232	20	800	257550	5.24252e+06
923/100/2004/0	2	51	2004	2	27	0	27.7453	72.2547	52.7862	135.52	99	0	-9.65232	20	720	257154	5.24253e+06
647/100/2004/0	7	51	2004	2	27	0	20.4289	79.5711	54.6885	109.887	99	0	-9.65232	20	750	257266	5.24253e+06
689/100/2004/0	1	51	2004	2	27	0.391425	41.6644	57.9442	50.7894	231.61	99	0	-9.65232	20	820	258026	5.24245e+06
743/100/2004/0	4	51	2004	2	27	0	25.5226	74.4774	53.3641	128.498	99	0	-9.65232	20	700	257042	5.24252e+06
882/100/2004/0	7	51	2004	2	27	4.3776	80.9437	14.6787	36.8096	114.492	99	0	-9.65232	10	825	258141	5.24241e+06
832/100/2004/0	2	51	2004	2	27	0	0	100	60	5.04871e-29	87	0	-9.65232	20	670	256892	5.24249e+06
991/100/2004/0	0	51	2004	2	27	0	55.1177	44.8823	45.6694	167.23	99	0	-9.65232	20	780	257454	5.24253e+06
998/100/2004/0	2	51	2004	2	27	0	21.8574	78.1426	61.1592	242.202	99	0	-9.65232	20	810	257949	5.24248e+06
625/100/2004/0	13	51	2004	2	27	0	65.6839	34.3161	42.9222	152.371	99	0	-9.65232	10	806.667	257749	5.24251e+06
820/100/2004/0	6	51	2004	2	27	0	66.9999	33.0001	46.5988	329.589	99	0	-9.65232	10	803.333	257853	5.2425e+06
769/100/2004/0	0	52	2004	2	61	0	0	100	59.618	77.2294	93	0	-17.591	20	710	255532	5.23686e+06
872/100/2004/0	1	52	2004	2	61	0	93.0447	6.95528	24.643	93.4488	82	0	-17.591	10	726.667	254937	5.23709e+06
944/100/2004/0	1	52	2004	2	61	10.5036	0	89.4964	51.6501	190.87	93	0	-17.591	20	710	255634	5.23683e+06
1015/100/2004/0	0	52	2004	2	61	29.3711	0	70.6289	46.2946	453.318	91	0	-17.591	20	730	255769	5.23664e+06
856/100/2004/0	0	52	2004	2	61	0	0	100	63.9029	99.9906	92	0	-17.591	20	720	255404	5.23699e+06
668/100/2004/0	2	52	2004	2	61	17.4473	0	82.5527	50.3566	285.895	92	0	-17.591	20	710	255725	5.23681e+06
664/100/2004/0	0	52	2004	2	61	0	20.5137	79.4863	55.9632	389.696	93	0	-17.591	20	730	255319	5.23705e+06
968/100/2004/0	2	52	2004	2	61	0	75.7333	24.2667	30.6259	276.786	93	0	-17.591	20	730	255220	5.23707e+06
594/100/2004/0	1	52	2004	2	61	0	86.5309	13.4691	26.9751	169.885	92	0	-17.591	20	730	255029	5.23707e+06
791/100/2004/0	0	52	2004	2	61	0	89.9751	10.0249	25.4954	132.856	93	0	-17.591	20	730	255125	5.23706e+06
1044/100/2004/0	0	52	2004	2	61	0	0	100	59.4027	78.3779	91	0	-17.591	20	720	255466	5.23693e+06
834/100/2004/0	1	52	2004	2	61	4.43525	0	95.5648	57.9598	89.6874	92	0	-17.591	20	720	255786	5.23674e+06
106/100/2004/1	6	53	2004	2	60	0	4.45892	95.5411	66.3363	94.9323	100	1	-25.5884	20	790	258131	5.24287e+06
18/100/2004/1	8	53	2004	2	60	0	0	100	61.3059	73.1028	100	1	-25.5884	20	810	258135	5.24267e+06
103/100/2004/1	1	53	2004	2	60	0	66.2356	33.7644	42.7787	151.181	100	1	-25.5884	20	840	258428	5.24309e+06
230/100/2004/1	9	53	2004	2	60	0	0	100	65.9111	73.5518	100	1	-25.5884	20	800	258133	5.24277e+06
320/100/2004/1	1	53	2004	2	60	0	55.4787	44.5213	49.9367	334.822	100	1	-25.5884	20	800	258129	5.24297e+06
179/100/2004/1	3	53	2004	2	60	0	80.477	19.523	39.7264	142.11	100	1	-25.5884	10	816.667	258154	5.24307e+06
35/100/2004/1	1	53	2004	2	60	0	77.4552	22.5448	39.8617	118.044	100	1	-25.5884	20	830	258228	5.24309e+06
317/100/2004/1	0	53	2004	2	60	0	38.4636	61.5364	53.8279	275.518	100	1	-25.5884	20	840	258528	5.24309e+06
246/100/2004/1	1	53	2004	2	60	0	88.0315	11.9685	37.1118	71.2236	100	1	-25.5884	20	840	258328	5.24309e+06
810/100/2004/0	0	54	2004	2	60	0	19.615	80.385	50.6856	207.646	82	0	-17.7261	20	750	254778	5.23776e+06
712/100/2004/0	0	54	2004	2	60	0	25.9314	74.0686	49.6316	217.91	85	0	-17.7261	20	740	254777	5.23756e+06
919/100/2004/0	3	54	2004	2	60	0	25.6383	74.3617	50.7535	320.481	88	0	-17.7261	20	760	254796	5.23796e+06
988/100/2004/0	0	54	2004	2	60	0	2.58171	97.4183	56.3648	37.1618	84	0	-17.7261	20	750	254776	5.23765e+06
643/100/2004/0	2	54	2004	2	60	0	32.9512	67.0488	46.3305	295.849	85	0	-17.7261	20	760	254782	5.23784e+06
622/100/2004/0	1	54	2004	2	60	0	87.1725	12.8275	29.4896	136.98	82	0	-17.7261	10	735	254805	5.23735e+06
817/100/2004/0	1	54	2004	2	60	0	100	0	25	1.26218e-29	69	0	-17.7261	10	726.667	254826	5.23726e+06
739/100/2004/0	0	54	2004	2	60	0	7.40629	92.5937	57.6717	146.317	88	0	-17.7261	20	760	254822	5.23804e+06
896/100/2004/0	0	54	2004	2	60	0	54.1334	45.8666	41.0533	304.157	86	0	-17.7261	10	735	254786	5.23746e+06
995/100/2004/0	0	54	2004	2	60	0	100	0	23.4472	2.24721	57	0	-17.7261	10	726.667	254860	5.23716e+06
628/100/2004/0	0	55	2004	2	25	38.9802	18.0374	42.9824	38.351	830.951	92	0	-16.5302	20	730	258570	5.23787e+06
1001/100/2004/0	0	55	2004	2	25	48.7302	21.4428	29.8271	32.6177	806.668	93	0	-16.5302	20	720	258414	5.23774e+06
902/100/2004/0	0	55	2004	2	25	43.393	10.4152	46.1918	37.785	962.6	93	0	-16.5302	20	730	258632	5.23795e+06
799/100/2004/0	0	55	2004	2	25	0	48.6398	51.3602	54.6067	372.186	90	0	-16.5302	20	700	258164	5.23743e+06
885/100/2004/0	0	55	2004	2	25	12.6507	41.4277	45.9216	49.0015	592.526	92	0	-16.5302	20	710	258257	5.23761e+06
728/100/2004/0	0	55	2004	2	25	29.5066	26.3456	44.1478	43.2339	822.863	92	0	-16.5302	20	720	258333	5.23768e+06
978/100/2004/0	0	55	2004	2	25	0	70.3207	29.6793	46.5749	317.443	78	0	-16.5302	20	690	258108	5.23738e+06
823/100/2004/0	0	55	2004	2	25	41.1415	27.7362	31.1224	34.1087	716.89	93	0	-16.5302	10	726.667	258511	5.23781e+06
608/100/2004/0	0	55	2004	2	25	0	52.8881	47.1119	51.8696	344.755	92	0	-16.5302	10	705	258214	5.23752e+06
1137/100/2004/0	0	56	2004	2	24	0	43.0115	56.9885	57.2255	372.822	44	0	-16.6012	10	683.333	257951	5.23731e+06
1139/100/2004/0	0	56	2004	2	24	0	0.413092	99.5869	71.762	39.483	70	0	-16.6012	10	683.333	257853	5.23731e+06
1141/100/2004/0	0	56	2004	2	24	0	10.5264	89.4736	60.3288	156.494	71	0	-16.6012	10	683.333	257759	5.23731e+06
1142/100/2004/0	0	56	2004	2	24	0	67.6805	32.3195	41.1534	79.3665	69	0	-16.6012	20	690	257652	5.23731e+06
887/100/2004/0	0	57	2004	1	27	42.2309	0	57.7691	38.3507	765.071	88	0	-24.36	20	710	259040	5.24201e+06
676/100/2004/0	1	57	2004	1	27	0	99.2006	0.79941	23.3118	12.0618	86	0	-24.36	20	710	258813	5.24166e+06
656/100/2004/0	0	57	2004	1	27	0	0	100	62	5.04871e-29	89	0	-24.36	20	700	258613	5.24121e+06
695/100/2004/0	0	57	2004	1	27	44.9878	0	55.0122	36.8069	776.122	88	0	-24.36	20	710	259062	5.24209e+06
585/100/2004/0	1	57	2004	1	27	10.4782	81.5327	7.98905	23.8105	171.571	88	0	-24.36	20	710	258743	5.24147e+06
957/100/2004/0	1	57	2004	1	27	1.67141	94.7098	3.61876	24.1272	58.6012	89	0	-24.36	10	706.667	258870	5.24174e+06
848/100/2004/0	0	57	2004	1	27	0	0	100	62	0	89	0	-24.36	10	683.333	258562	5.24114e+06
1053/100/2004/0	0	57	2004	1	27	65.5222	1.94226	32.5356	23.6106	720.494	90	0	-24.36	20	720	259000	5.24191e+06
974/100/2004/0	0	57	2004	1	27	43.0034	0	56.9966	37.1036	824.055	89	0	-24.36	20	710	259089	5.24221e+06
868/100/2004/0	0	57	2004	1	27	5.03529	89.255	5.70974	24.119	109.964	86	0	-24.36	20	710	258770	5.24157e+06
776/100/2004/0	0	57	2004	1	27	46.7237	50.4695	2.8068	15.2438	152.97	90	0	-24.36	10	713.333	258942	5.24183e+06
757/100/2004/0	0	57	2004	1	27	10.192	39.4009	50.4071	40.2122	504.232	87	0	-24.36	20	700	258722	5.2414e+06
931/100/2004/0	0	57	2004	1	27	0	1.12634	98.8737	61.3218	17.1495	88	0	-24.36	20	700	258664	5.24129e+06
224/100/2004/0	0	58	2004	2	60	0	19.3356	80.6644	60.3499	338.669	88	0	-17.7261	20	750	255042	5.23755e+06
272/100/2004/0	0	58	2004	2	60	4.64949	0	95.3505	57.8612	93.809	88	0	-17.7261	20	780	255183	5.23852e+06
251/100/2004/0	0	58	2004	2	60	0	33.965	66.035	51.1691	151.619	86	0	-17.7261	20	770	255046	5.23806e+06
361/100/2004/0	0	58	2004	2	60	0	42.3915	57.6085	48.9782	165.087	86	0	-17.7261	20	770	255085	5.23826e+06
459/100/2004/0	1	58	2004	2	60	0	66.595	33.405	40.7702	503.694	89	0	-17.7261	20	740	255033	5.23746e+06
336/100/2004/0	0	58	2004	2	60	0	0	100	67.0422	48.9982	89	0	-17.7261	10	765	255044	5.23776e+06
572/100/2004/0	0	58	2004	2	60	0	0.00369648	99.9963	66.9346	49.0342	88	0	-17.7261	20	760	255044	5.23767e+06
16/100/2004/0	0	58	2004	2	60	0	49.3478	50.6522	47.1696	168.971	85	0	-17.7261	20	770	255058	5.23815e+06
476/100/2004/0	0	58	2004	2	60	0	0	100	60	0	89	0	-17.7261	20	770	255122	5.23844e+06
485/100/2004/0	0	58	2004	2	60	0	7.19444	92.8056	58.3514	49.0238	87	0	-17.7261	20	770	255042	5.23796e+06
47/100/2004/0	0	58	2004	2	60	0.170297	0	99.8297	59.9217	3.59734	84	0	-17.7261	20	780	255227	5.2386e+06
113/100/2004/0	1	58	2004	2	60	0	87.6616	12.3384	31.0458	259.694	88	0	-17.7261	10	733.333	255029	5.23736e+06
137/100/2004/0	0	58	2004	2	60	0	0	100	63.9644	39.785	89	0	-17.7261	20	770	255040	5.23787e+06
129/100/2004/0	0	58	2004	2	60	0	12.271	87.729	56.8095	72.7727	87	0	-17.7261	20	770	255103	5.23836e+06
1022/100/2004/0	0	59	2004	2	51	47.4493	21.9229	30.6278	30.1612	317.026	82	0	-9.34635	10	686.667	256312	5.24358e+06
651/100/2004/0	0	59	2004	2	51	0	43.3389	56.6611	45.3322	98.2252	55	0	-9.34635	10	676.667	256161	5.24332e+06
952/100/2004/0	0	59	2004	2	51	44.4793	1.07747	54.4432	38.8004	537.654	52	0	-9.34635	20	690	256471	5.24381e+06
722/100/2004/0	0	59	2004	2	51	0	0	100	45.8589	80.4533	38	0	-9.34635	10	663.333	255999	5.24308e+06
724/100/2004/0	0	59	2004	2	51	8.72563	0	91.2744	63.7683	296.935	15	0	-9.34635	10	673.333	256671	5.24415e+06
905/100/2004/0	0	59	2004	2	51	41.0759	30.9256	27.9984	33.0644	352.698	37	0	-9.34635	10	676.667	256607	5.24409e+06
926/100/2004/0	1	59	2004	2	51	0	6.03017	93.9698	52.794	22.6661	49	0	-9.34635	20	680	256199	5.24343e+06
864/100/2004/0	0	59	2004	2	51	92.0021	7.99791	0	14.6796	32.4499	76	0	-9.34635	10	685	256369	5.24366e+06
843/100/2004/0	0	59	2004	2	51	0	32.6257	67.3743	47.1107	87.0461	58	0	-9.34635	10	673.333	256114	5.24322e+06
673/100/2004/0	0	59	2004	2	51	90.6515	7.80733e-05	9.34845	17.3938	187.202	54	0	-9.34635	10	685	256420	5.24374e+06
631/100/2004/0	0	59	2004	2	51	15.0714	60.7271	24.2015	35.3792	248.57	65	0	-9.34635	20	680	256571	5.244e+06
903/100/2004/0	1	59	2004	2	51	0	0	100	51.8342	195.817	58	0	-9.34635	20	670	255931	5.243e+06
826/100/2004/0	0	59	2004	2	51	21.2043	46.8973	31.8984	34.7771	345.706	62	0	-9.34635	20	690	256529	5.2439e+06
1027/100/2004/0	0	59	2004	2	51	0	5.2755	94.7245	47.3393	39.5762	37	0	-9.34635	10	666.667	256059	5.24315e+06
751/100/2004/0	0	59	2004	2	51	1.40497	14.3178	84.2773	50.5604	69.0578	69	0	-9.34635	20	680	256236	5.24349e+06
708/100/2004/0	1	60	2004	2	31	29.0838	0	70.9162	45.6456	405.857	85	0	-9.96578	20	830	258037	5.24587e+06
807/100/2004/0	0	60	2004	2	31	63.3913	0	36.6087	33.1619	401.649	83	0	-9.96578	20	840	258202	5.24601e+06
916/100/2004/0	0	60	2004	2	31	32.9696	0	67.0304	46.3029	381.624	85	0	-9.96578	20	850	258277	5.24617e+06
640/100/2004/0	0	60	2004	2	31	30.0394	0	69.9606	46.947	365.168	84	0	-9.96578	20	850	258251	5.24608e+06
619/100/2004/0	0	60	2004	2	31	21.5169	0	78.4831	49.6996	281.039	85	0	-9.96578	20	810	257896	5.24574e+06
985/100/2004/0	0	60	2004	2	31	42.1825	0	57.8175	41.3003	481.911	85	0	-9.96578	20	830	258105	5.24593e+06
966/100/2004/0	0	60	2004	2	31	13.5108	0	86.4892	55.3575	278.097	85	0	-9.96578	10	793.333	257751	5.2456e+06
683/100/2004/0	0	60	2004	2	31	0	0	100	60.7111	9.44917	85	0	-9.96578	10	783.333	257682	5.24552e+06
893/100/2004/0	0	60	2004	2	31	21.7135	0	78.2865	48.0919	264.62	85	0	-9.96578	20	820	257974	5.24581e+06
876/100/2004/0	0	60	2004	2	31	0	2.23825	97.7618	59.1495	31.5969	85	0	-9.96578	20	780	257636	5.24543e+06
814/100/2004/0	0	60	2004	2	31	29.7795	0	70.2205	46.9295	401.684	85	0	-9.96578	10	793.333	257818	5.24568e+06
986/100/2004/0	0	61	2004	2	24	0	50.6304	49.3696	49.3075	404.715	92	0	-16.6012	20	770	258984	5.23829e+06
894/100/2004/0	0	61	2004	2	24	30.1642	23.4466	46.3892	41.3698	736.503	91	0	-16.6012	20	780	259124	5.23844e+06
641/100/2004/0	0	61	2004	2	24	0	31.4522	68.5478	57.2749	352.99	92	0	-16.6012	20	750	258837	5.23815e+06
917/100/2004/0	0	61	2004	2	24	0	27.3626	72.6374	59.0183	340.316	92	0	-16.6012	20	740	258767	5.23808e+06
709/100/2004/0	0	61	2004	2	24	5.94411	45.5599	48.496	46.8471	456.845	92	0	-16.6012	20	770	259046	5.23836e+06
808/100/2004/0	0	61	2004	2	24	0	34.9386	65.0614	56.0115	364.399	92	0	-16.6012	20	760	258919	5.23823e+06
736/100/2004/0	0	61	2004	2	24	13.9851	28.2788	57.7361	49.9531	667.346	92	0	-16.6012	20	740	258697	5.23802e+06
97/100/2004/0	0	62	2004	2	24	46.4872	25.5836	27.9292	28.7139	882.04	91	0	-16.6012	10	846.667	259949	5.23919e+06
118/100/2004/0	0	62	2004	2	24	25.9659	59.0717	14.9624	27.2098	480.63	88	0	-16.6012	10	826.667	259637	5.23889e+06
381/100/2004/0	0	62	2004	2	24	54.5437	42.0749	3.38135	15.664	211.999	88	0	-16.6012	20	820	259297	5.23876e+06
326/100/2004/0	0	62	2004	2	24	0.0804379	56.473	43.4466	46.8358	567.302	91	0	-16.6012	10	846.667	260050	5.23918e+06
563/100/2004/0	0	62	2004	2	24	20.4364	40.4555	39.1081	40.0715	811.151	86	0	-16.6012	10	846.667	260123	5.23913e+06
35/100/2004/0	0	62	2004	2	24	56.6495	35.7576	7.59292	16.8124	330.298	88	0	-16.6012	20	820	259387	5.23875e+06
443/100/2004/0	0	62	2004	2	24	79.0943	18.6174	2.28828	9.46521	199.407	89	0	-16.6012	10	843.333	259856	5.23917e+06
466/100/2004/0	0	62	2004	2	24	8.36978	60.1355	31.4948	39.1924	595.875	88	0	-16.6012	10	826.667	259575	5.23881e+06
231/100/2004/0	0	62	2004	2	24	39.6595	36.1219	24.2186	28.7245	755.515	88	0	-16.6012	20	820	259489	5.23877e+06
6/100/2004/0	0	62	2004	2	24	19.9103	76.3177	3.77201	24.5381	194.016	86	0	-16.6012	10	846.667	259690	5.23907e+06
351/100/2004/0	0	62	2004	2	24	39.9768	60.0232	0	17.0183	131.444	88	0	-16.6012	20	840	259652	5.23899e+06
145/100/2004/0	0	62	2004	2	24	57.9867	41.7589	0.254412	14.2781	177.138	86	0	-16.6012	20	810	259205	5.23874e+06
494/100/2004/0	0	62	2004	2	24	32.5321	46.3391	21.1288	30.513	645.95	85	0	-16.6012	20	800	259142	5.23869e+06
242/100/2004/0	0	62	2004	2	24	32.2464	59.9669	7.78671	24.12	351.852	89	0	-16.6012	10	843.333	259782	5.23912e+06
155/100/2004/1	0	63	2004	1	43	0	0	100	56.341	8.56566	96	1	-12.0611	20	670	256219	5.23859e+06
77/100/2004/1	0	63	2004	1	43	0	0	100	54	0	100	1	-12.0611	20	740	256208	5.23888e+06
92/100/2004/1	0	63	2004	1	43	6.63278	30.1412	63.226	45.3186	151.323	100	1	-12.0611	40	683.333	256534	5.23905e+06
235/100/2004/1	0	63	2004	1	43	49.9657	31.1669	18.8674	28.1595	258.664	100	1	-12.0611	30	713.333	256437	5.23905e+06
146/100/2004/1	0	63	2004	1	43	33.3661	0	66.6339	43.9525	452.699	100	1	-12.0611	20	760	256231	5.23904e+06
307/100/2004/1	0	63	2004	1	43	0	0	100	55.0263	5.1044	94	1	-12.0611	30	633.333	256634	5.23905e+06
24/100/2004/1	0	63	2004	1	43	64.2648	0	35.7352	29.9769	461.223	100	1	-12.0611	20	740	256332	5.23905e+06
8/100/2004/1	0	63	2004	1	43	0	0	100	54.72	3.80168	100	1	-12.0611	20	700	256212	5.23869e+06
289/100/2004/1	0	63	2004	1	43	10.686	0	89.314	51.3297	173.471	100	1	-12.0611	20	760	256206	5.23898e+06
219/100/2004/1	0	63	2004	1	43	0	0	100	54	0	100	1	-12.0611	30	713.333	256210	5.23878e+06
351/100/2004/1	0	64	2004	1	51	51.94	16.6499	31.4102	27.586	472.801	100	1	-26.7929	10	763.333	257352	5.23827e+06
301/100/2004/1	2	64	2004	1	51	0.277767	0	99.7222	59.7784	7.92489	100	1	-26.7929	20	730	257414	5.23855e+06
209/100/2004/1	0	64	2004	1	51	43.0884	29.7907	27.1209	29.8484	457.38	100	1	-26.7929	10	756.667	257390	5.23836e+06
88/100/2004/1	3	64	2004	1	51	12.8844	15.9104	71.2052	49.1634	338.517	100	1	-26.7929	20	750	257412	5.23845e+06
304/100/2005/0	0	65	2005	3	40	71.9549	21.4841	6.56096	20.0863	188.787	85	0	-8.99902	20	800	259011	5.24711e+06
386/100/2005/0	0	65	2005	3	40	60.7453	0	39.2547	37.4706	597.109	85	0	-8.99902	20	780	259180	5.24665e+06
208/100/2005/0	0	65	2005	3	40	66.438	0	33.562	35.8305	730.69	85	0	-8.99902	20	790	259111	5.24685e+06
500/100/2005/0	0	65	2005	3	40	46.3511	0	53.6489	44.2706	693.172	85	0	-8.99902	20	770	259303	5.24649e+06
612/100/2005/0	0	65	2005	3	40	84.9047	0	15.0953	24.9062	446.147	86	0	-8.99902	20	760	259351	5.24641e+06
216/100/2005/0	0	65	2005	3	40	35.5651	0	64.4349	47.718	501.826	85	0	-8.99902	20	780	259241	5.24656e+06
39/100/2005/0	1	65	2005	3	40	47.8703	44.7032	7.42647	22.4946	158.384	83	0	-8.99902	20	790	258966	5.2472e+06
129/100/2005/0	1	65	2005	3	40	100	0	0	16	0	79	0	-8.99902	20	760	259391	5.24631e+06
403/100/2005/0	0	65	2005	3	40	70.9168	0	29.0832	33.8555	646.753	85	0	-8.99902	20	790	259139	5.24674e+06
491/100/2005/0	0	65	2005	3	40	49.551	0	50.449	45.7649	870.18	84	0	-8.99902	20	790	259072	5.24694e+06
54/100/2005/0	1	65	2005	3	40	68.4709	0	31.5291	33.7498	790.607	84	0	-8.99902	20	800	259040	5.24702e+06
159/100/2005/0	0	66	2005	3	40	76.4683	1.74804	21.7836	28.3422	579.045	88	0	-20.9829	20	750	259004	5.24373e+06
236/100/2005/0	0	66	2005	3	40	47.1661	0	52.8339	30.9453	648.161	90	0	-20.9829	20	730	258822	5.24272e+06
380/100/2005/0	0	66	2005	3	40	68.3474	0	31.6526	22.5694	505.155	90	0	-20.9829	20	720	258742	5.24243e+06
442/100/2005/0	0	66	2005	3	40	96.6574	0	3.34263	17.0056	116.312	90	0	-20.9829	10	743.333	259066	5.24381e+06
636/100/2005/0	1	66	2005	3	40	61.3933	0	38.6067	30.9173	569.083	93	0	-20.9829	10	776.667	257811	5.24166e+06
657/100/2005/0	0	66	2005	3	40	34.1328	0	65.8672	38.4104	617.487	89	0	-20.9829	20	730	258850	5.2428e+06
469/100/2005/0	1	66	2005	3	40	92.8624	0	7.13756	16.4967	263.07	93	0	-20.9829	20	820	258153	5.2422e+06
131/100/2005/0	1	66	2005	3	40	46.8794	0	53.1206	34.2787	809.086	90	0	-20.9829	20	720	258934	5.24298e+06
307/100/2005/0	2	66	2005	3	40	7.96119	0	92.0388	69.3483	369.286	90	0	-20.9829	10	715	259196	5.24363e+06
472/100/2005/0	1	66	2005	3	40	9.38742	0	90.6126	58.7182	272.175	84	0	-20.9829	20	750	258849	5.24339e+06
431/100/2005/0	1	66	2005	3	40	100	0	0	7.66061	15.8848	90	0	-20.9829	20	710	257805	5.24113e+06
609/100/2005/0	0	66	2005	3	40	72.5874	9.48635	17.9263	26.4534	551.345	93	0	-20.9829	20	810	258020	5.24208e+06
497/100/2005/0	6	66	2005	3	40	76.1929	23.7205	0.086575	17.4981	97.3306	93	0	-20.9829	20	790	257821	5.24186e+06
371/100/2005/0	1	66	2005	3	40	46.5406	0	53.4594	33.9086	781.538	90	0	-20.9829	20	720	258896	5.2429e+06
66/100/2005/0	0	66	2005	3	40	89.8548	0	10.1452	14.55	252.467	91	0	-20.9829	20	710	258600	5.24205e+06
204/100/2005/0	0	66	2005	3	40	64.8219	0	35.1781	27.6762	417.509	89	0	-20.9829	20	720	258675	5.24224e+06
148/100/2005/0	0	66	2005	3	40	81.7595	0	18.2405	17.0848	749.366	90	0	-20.9829	20	700	257895	5.2411e+06
575/100/2005/0	0	66	2005	3	40	71.3736	17.2011	11.4253	24.3362	375.879	89	0	-20.9829	20	750	258956	5.24365e+06
632/100/2005/0	0	66	2005	3	40	84.6955	0	15.3045	14.1674	320.678	85	0	-20.9829	20	700	258506	5.24189e+06
457/100/2005/0	0	66	2005	3	40	79.6366	0	20.3634	19.0718	553.704	85	0	-20.9829	10	686.667	258407	5.24171e+06
291/100/2005/0	0	66	2005	3	40	60.9742	14.2051	24.8207	29.5697	451.53	88	0	-20.9829	20	760	258904	5.24356e+06
588/100/2005/0	0	66	2005	3	40	95.3055	0	4.69452	17.8167	161.069	90	0	-20.9829	10	723.333	259222	5.24382e+06
92/100/2005/0	0	66	2005	3	40	91.4776	0	8.52237	9.78595	204.025	89	0	-20.9829	20	720	258783	5.24253e+06
210/100/2005/0	0	66	2005	3	40	97.4876	0	2.51242	9.84051	81.3874	84	0	-20.9829	10	693.333	258456	5.24181e+06
487/100/2005/0	0	66	2005	3	40	90.0326	0	9.96737	15.7767	194.585	90	0	-20.9829	20	720	258640	5.24215e+06
549/100/2005/0	1	66	2005	3	40	39.1106	0	60.8894	38.707	773.724	91	0	-20.9829	20	710	258983	5.24307e+06
16/100/2005/0	0	66	2005	3	40	100	0	0	15	3.15544e-30	88	0	-20.9829	10	736.667	259137	5.24389e+06
294/100/2005/0	0	66	2005	3	40	100	0	0	12	0	90	0	-20.9829	20	730	257743	5.24128e+06
188/100/2005/0	1	66	2005	3	40	68.7395	0	31.2605	32.135	836.192	93	0	-20.9829	10	813.333	258088	5.24214e+06
701/100/2005/0	0	66	2005	3	40	20.9332	0	79.0668	49.068	537.75	89	0	-20.9829	20	670	258160	5.24118e+06
532/100/2005/0	2	66	2005	3	40	97.9058	0	2.09416	13.0261	49.2278	91	0	-20.9829	20	730	257749	5.24138e+06
120/100/2005/0	3	66	2005	3	40	40.5758	0	59.4242	50.6545	868.026	90	0	-20.9829	10	726.667	259214	5.24373e+06
320/100/2005/0	0	66	2005	3	40	30.1522	0	69.8478	52.5156	1029.49	88	0	-20.9829	20	680	258328	5.24153e+06
121/100/2005/0	0	66	2005	3	40	50.8675	0	49.1325	38.8841	1259.87	91	0	-20.9829	0	720	259156	5.24343e+06
589/100/2005/0	1	66	2005	3	40	36.0951	0	63.9049	49.3725	1162.78	89	0	-20.9829	10	715	259178	5.24352e+06
108/100/2005/0	0	66	2005	3	40	92.5458	0	7.45415	15.6525	165.633	89	0	-20.9829	20	740	257722	5.24146e+06
70/100/2005/0	2	66	2005	3	40	87.0747	12.9253	0	14.9728	59.5371	91	0	-20.9829	10	756.667	257873	5.24153e+06
5/100/2005/0	0	66	2005	3	40	100	0	0	11.5763	3.20994	88	0	-20.9829	20	720	257740	5.24119e+06
668/100/2005/0	0	66	2005	3	40	50.665	0	49.335	32.6087	502.672	90	0	-20.9829	20	720	258708	5.24234e+06
265/100/2005/0	5	66	2005	3	40	20.8326	0	79.1674	49.1254	535.846	91	0	-20.9829	20	710	259050	5.24317e+06
306/100/2005/0	0	66	2005	3	40	100	0	0	15	0	87	0	-20.9829	20	730	259196	5.24391e+06
214/100/2005/0	4	66	2005	3	40	71.8373	4.43598	23.7267	24.6464	433.214	93	0	-20.9829	10	783.333	257811	5.24176e+06
688/100/2005/0	0	66	2005	3	40	30.5589	0	69.4411	45.0835	760.553	90	0	-20.9829	10	715	259090	5.24323e+06
325/100/2005/0	0	66	2005	3	40	82.5631	10.81	6.6269	18.1757	179.042	93	0	-20.9829	10	803.333	257945	5.242e+06
406/100/2005/0	3	66	2005	3	40	48.0116	0	51.9884	39.226	1164.09	91	0	-20.9829	10	715	259131	5.24334e+06
603/100/2005/0	0	66	2005	3	40	14.1747	25.6509	60.1744	54.6756	711.88	87	0	-20.9829	20	680	258291	5.24145e+06
463/100/2005/0	0	66	2005	3	40	38.1999	5.7279	56.0722	37.7368	738.659	89	0	-20.9829	20	680	258203	5.24127e+06
31/100/2005/0	0	66	2005	3	40	53.4386	0	46.5614	33.7193	998.977	87	0	-20.9829	20	680	258363	5.24163e+06
352/100/2005/0	1	66	2005	3	40	85.3263	0.384504	14.2892	19.0901	294.848	91	0	-20.9829	10	763.333	257838	5.24159e+06
55/100/2005/0	0	66	2005	3	40	39.0821	0	60.9179	44.4334	604.774	88	0	-20.9829	20	750	258867	5.24348e+06
348/100/2005/0	0	66	2005	3	40	81.3926	0	18.6074	16.3165	381.736	88	0	-20.9829	20	700	258562	5.24196e+06
564/100/2005/0	0	66	2005	3	40	82.1236	0	17.8764	17.587	706.335	90	0	-20.9829	20	690	258005	5.24109e+06
36/100/2005/0	0	66	2005	3	40	77.2891	13.9325	8.77832	19.5059	228.133	93	0	-20.9829	20	800	257860	5.24194e+06
51/100/2005/0	1	66	2005	3	40	87.0963	12.9037	0	14.9679	59.4526	92	0	-20.9829	10	825	258197	5.2423e+06
182/100/2005/0	0	66	2005	3	40	39.5574	32.2375	28.2051	31.651	663.913	86	0	-20.9829	20	680	258235	5.24136e+06
517/100/2005/0	0	66	2005	3	40	78.0097	0	21.9903	15.2151	446.191	89	0	-20.9829	20	730	258806	5.24263e+06
395/100/2005/0	0	66	2005	3	40	99.3796	0.620412	0	12.1427	3.26162	90	0	-20.9829	20	750	257789	5.24148e+06
280/100/2005/0	0	66	2005	3	40	54.7248	0	45.2752	31.0973	750.923	89	0	-20.9829	20	680	258094	5.2411e+06
78/100/2005/1	0	67	2005	3	63	0	43.0048	0	72.7357	1379.68	100	1	-7.95563	20	930	260213	5.23867e+06
116/100/2005/1	5	67	2005	3	63	21.0194	72.4784	0	29.4116	507.493	100	1	-7.95563	20	890	260209	5.23887e+06
205/100/2005/1	1	67	2005	3	63	0	67.8982	0	54.0763	1226.05	100	1	-7.95563	20	910	260211	5.23877e+06
30/100/2005/1	0	67	2005	3	63	27.6177	72.3823	0	22.5786	132.341	100	1	-7.95563	20	873.333	260207	5.23897e+06
173/100/2005/1	0	67	2005	3	63	20.8011	72.9192	6.27971	26.4119	257.922	91	1	-7.95563	20	860	260205	5.23909e+06
381/100/2005/0	0	68	2005	2	48	33.3416	60.9559	5.70246	20.718	175.931	90	0	-3.21286	20	790	257641	5.24343e+06
519/100/2005/0	2	68	2005	2	48	0	83.0841	16.9159	31.0897	182.145	90	0	-3.21286	20	810	257775	5.24353e+06
552/100/2005/0	1	68	2005	2	48	0	41.7747	58.2253	45.3331	299.715	79	0	-3.21286	10	836.667	258126	5.24385e+06
67/100/2005/0	0	68	2005	2	48	18.9857	21.5572	59.4571	44.6958	398.016	90	0	-3.21286	20	770	257406	5.24309e+06
593/100/2005/0	2	68	2005	2	48	92.9357	0	7.06429	10.8744	312.572	96	0	-3.21286	20	840	258005	5.24427e+06
690/100/2005/0	4	68	2005	2	48	13.2278	86.7722	0	22.4867	41.4358	88	0	-3.21286	0	840	258110	5.24403e+06
124/100/2005/0	0	68	2005	2	48	79.6794	20.3206	0	9.86091	58.4507	94	0	-3.21286	20	840	258055	5.2442e+06
205/100/2005/0	4	68	2005	2	48	0	29.9249	70.0751	50.2271	271.77	90	0	-3.21286	20	790	257502	5.24328e+06
669/100/2005/0	3	68	2005	2	48	11.3455	73.2205	15.4341	28.4006	229.418	90	0	-3.21286	20	790	257569	5.24336e+06
267/100/2005/0	4	68	2005	2	48	0	78.5003	21.4997	32.7399	218.73	83	0	-3.21286	10	836.667	258106	5.24395e+06
660/100/2005/0	0	68	2005	2	48	0	60.353	39.647	39.2729	310.109	90	0	-3.21286	10	823.333	257954	5.24364e+06
95/100/2005/0	2	68	2005	2	48	20.9302	75.8491	3.22073	22.1827	109.361	89	0	-3.21286	20	800	257705	5.24348e+06
134/100/2005/0	2	68	2005	2	48	0	37.9339	62.0661	46.5664	287.959	86	0	-3.21286	0	830	258111	5.24375e+06
374/100/2005/0	10	68	2005	2	48	0	51.7207	48.2793	42.3805	323.616	90	0	-3.21286	10	826.667	258037	5.2437e+06
409/100/2005/0	1	68	2005	2	48	47.8911	52.1089	0	15.9007	90.0894	90	0	-3.21286	20	850	258126	5.24411e+06
239/100/2005/0	2	68	2005	2	48	0	63.4051	36.5949	38.1742	300.711	91	0	-3.21286	0	820	257876	5.24358e+06
488/100/2005/0	1	68	2005	2	48	1.12837	13.542	85.3296	55.6171	169.378	90	0	-3.21286	20	780	257445	5.24318e+06
75/100/2005/1	0	69	2005	3	57	23.1481	0	76.8519	46.0088	291.135	100	1	-3.88655	20	680	256252	5.23658e+06
28/100/2005/1	0	69	2005	3	57	4.29138	0	95.7086	59.026	86.9088	100	1	-3.88655	10	686.667	256154	5.23682e+06
156/100/2005/1	1	69	2005	3	57	0	24.5812	75.4188	54.6089	125.323	100	1	-3.88655	20	670	256164	5.23693e+06
113/100/2005/1	1	69	2005	3	57	43.0052	0	56.9948	40.4554	492.484	100	1	-3.88655	20	690	256225	5.23675e+06
72/100/2005/1	0	69	2005	3	57	0	50.4525	49.5475	46.1188	130.19	100	1	-3.88655	20	650	256169	5.23701e+06
203/100/2005/1	0	69	2005	3	57	55.3398	0	44.6602	32.9003	397.258	100	1	-3.88655	10	683.333	256250	5.23667e+06
475/100/2005/0	7	70	2005	2	47	0	87.3394	12.6606	29.5578	143.307	85	0	-3.07167	20	700	257047	5.24341e+06
339/100/2005/0	2	70	2005	2	47	0	0.0670254	99.933	60.9759	0.868066	86	0	-3.07167	20	720	257143	5.24324e+06
58/100/2005/0	4	70	2005	2	47	0	53.3388	46.6612	41.798	322.555	87	0	-3.07167	20	710	257094	5.24334e+06
578/100/2005/0	2	70	2005	2	47	0	0	100	61	0	85	0	-3.07167	20	730	257188	5.24316e+06
445/100/2005/0	4	70	2005	2	47	4.9429	0	95.0571	58.7757	95.1462	84	0	-3.07167	20	750	257298	5.24299e+06
162/100/2005/0	1	70	2005	2	47	0	0	100	61	5.04871e-29	86	0	-3.07167	20	740	257240	5.24308e+06
269/100/2005/0	0	71	2005	3	40	58.8927	3.66941	37.4379	33.0874	394.268	76	0	-8.99902	10	813.333	258668	5.24733e+06
554/100/2005/0	0	71	2005	3	40	49.0988	24.7684	26.1327	29.8097	373.928	84	0	-8.99902	10	813.333	258750	5.24733e+06
137/100/2005/0	2	71	2005	3	40	52.3755	22.6595	24.965	32.6832	596.421	84	0	-8.99902	20	810	258843	5.24729e+06
83/100/2005/1	0	72	2005	3	56	82.8188	0	17.1812	16.6692	408.688	96	1	-3.93018	20	730	255503	5.23603e+06
139/100/2005/1	0	72	2005	3	56	77.9241	0	22.0759	19.7002	483.217	100	1	-3.93018	20	750	255293	5.23602e+06
210/100/2005/1	0	72	2005	3	56	90.2356	0	9.76438	13.1367	248.011	100	1	-3.93018	20	740	255403	5.23603e+06
51/100/2005/1	0	72	2005	3	56	78.8221	0	21.1779	19.2243	468.903	95	1	-3.93018	20	750	255264	5.23597e+06
182/100/2005/1	1	72	2005	3	56	65.5404	0	34.4596	26.2636	634.412	91	1	-3.93018	20	740	255266	5.23587e+06
38/100/2005/1	0	72	2005	3	56	54.0407	0	45.9593	31.2776	751.311	99	1	-3.93018	10	715	255703	5.23603e+06
165/100/2005/1	1	72	2005	3	56	63.0556	0	36.9444	26.3943	702.13	96	1	-3.93018	20	720	255603	5.23603e+06
222/100/2005/0	0	73	2005	3	40	100	0	0	6	0	91	0	-8.99902	30	793.333	259293	5.24595e+06
357/100/2005/0	0	73	2005	3	40	70.4646	0	0	35.0969	1520.98	89	0	-8.99902	20	770	259353	5.24612e+06
74/100/2005/0	0	73	2005	3	40	90.1028	0	0	23.0681	575.237	74	0	-8.99902	20	760	259395	5.24623e+06
642/100/2005/0	0	73	2005	3	40	84.0151	0	0	20.2265	1063.77	91	0	-8.99902	20	780	259324	5.24603e+06
335/100/2005/0	1	74	2005	3	40	66.7976	0	33.2024	35.5352	726.493	77	0	-8.99902	10	835	258275	5.24666e+06
508/100/2005/0	0	74	2005	3	40	3.59782	0	96.4022	72.0525	154.336	87	0	-8.99902	20	830	258343	5.24687e+06
360/100/2005/0	0	74	2005	3	40	42.3789	5.82466	51.7965	43.5364	601.359	87	0	-8.99902	10	825	258505	5.24709e+06
86/100/2005/0	0	74	2005	3	40	8.8232	0	91.1768	68.6868	288.991	77	0	-8.99902	10	835	258292	5.24676e+06
225/100/2005/0	0	74	2005	3	40	32.1157	0	67.8843	53.8037	949.674	87	0	-8.99902	20	830	258390	5.24693e+06
342/100/2005/0	0	74	2005	3	40	11.9482	21.2955	66.7562	47.1963	382.814	85	0	-8.99902	20	850	258276	5.24616e+06
479/100/2005/0	0	74	2005	3	40	35.4265	49.266	15.3075	25.9218	222.605	85	0	-8.99902	10	843.333	258291	5.24638e+06
197/100/2005/0	0	74	2005	3	40	45.5678	47.7539	6.67838	22.2462	107.891	85	0	-8.99902	10	843.333	258290	5.24646e+06
76/100/2005/0	0	74	2005	3	40	50.7023	6.75233	42.5454	39.0036	517.548	87	0	-8.99902	10	825	258551	5.2472e+06
645/100/2005/0	0	74	2005	3	40	44.6486	0	55.3514	44.7985	928.127	87	0	-8.99902	10	825	258455	5.24701e+06
61/100/2005/0	0	74	2005	3	40	33.6553	45.0395	21.3052	28.3986	287.941	85	0	-8.99902	20	850	258287	5.24627e+06
496/100/2005/0	0	74	2005	3	40	68.9952	2.75391	28.2509	31.5007	441.345	79	0	-8.99902	20	820	258592	5.24729e+06
621/100/2005/0	1	74	2005	3	40	76.7785	22.9927	0.228795	18.2719	11.2193	85	0	-8.99902	20	840	258279	5.24657e+06
581/100/2005/0	0	74	2005	3	40	30.0173	0.246825	69.7358	47.9143	367.552	83	0	-8.99902	20	850	258252	5.24608e+06
27/100/2005/0	0	75	2005	3	41	86.4414	0	13.5586	22.5863	191.077	89	0	-8.99048	20	760	259501	5.24584e+06
170/100/2005/0	1	75	2005	3	41	46.8349	0	43.3239	44.347	787.404	89	0	-8.99048	20	760	259446	5.24601e+06
143/100/2005/0	0	75	2005	3	41	69.0277	0	30.9723	30.8667	492.583	87	0	-8.99048	20	740	259655	5.24505e+06
427/100/2005/0	0	75	2005	3	41	34.8353	0	65.1647	47.279	523.016	85	0	-8.99048	10	735	259659	5.24495e+06
453/100/2005/0	2	75	2005	3	41	67.5998	0	32.4002	31.1664	433.387	89	0	-8.99048	20	760	259473	5.24592e+06
416/100/2005/0	0	75	2005	3	41	47.8752	0	52.1248	41.0199	574.96	87	0	-8.99048	10	746.667	259636	5.24545e+06
0/100/2005/0	0	75	2005	3	41	20.1258	0	79.8742	54.3396	370.375	84	0	-8.99048	10	735	259652	5.24486e+06
599/100/2005/0	0	75	2005	3	41	74.031	0	25.969	29.2105	425.299	85	0	-8.99048	20	750	259579	5.24564e+06
629/100/2005/0	0	75	2005	3	41	58.1698	0	16.2639	43.659	1175.27	87	0	-8.99048	20	760	259431	5.24609e+06
275/100/2005/0	0	75	2005	3	41	97.1917	0	2.80831	17.3598	64.1148	88	0	-8.99048	10	743.333	259664	5.24525e+06
697/100/2005/0	0	75	2005	3	41	72.069	0	27.931	29.4069	463.786	88	0	-8.99048	10	743.333	259667	5.24536e+06
560/100/2005/0	3	75	2005	3	41	94.7414	0	5.25861	18.782	141.011	88	0	-8.99048	10	743.333	259653	5.24515e+06
177/100/2005/0	0	75	2005	3	41	49.6677	0	50.3323	40.3611	566.595	84	0	-8.99048	20	750	259609	5.24553e+06
346/100/2005/0	0	75	2005	3	41	88.0258	0	1.735	24.7656	588.582	76	0	-8.99048	20	760	259415	5.2462e+06
316/100/2005/0	0	75	2005	3	41	91.3033	0	8.69665	21.1838	175.518	89	0	-8.99048	20	750	259540	5.24573e+06
468/100/2005/0	0	76	2005	3	39	77.4192	0	22.5808	28.4232	304.789	90	0	-8.9895	20	880	258420	5.24589e+06
571/100/2005/0	0	76	2005	3	39	95.0434	0	4.95663	19.7354	105.744	87	0	-8.9895	30	913.333	258615	5.24571e+06
287/100/2005/0	0	76	2005	3	39	72.2247	0	27.7753	27.5484	460.523	89	0	-8.9895	20	900	258597	5.24582e+06
50/100/2005/0	0	76	2005	3	39	65.1694	0	34.8306	31.4247	490.898	90	0	-8.9895	20	890	258534	5.24588e+06
626/100/2005/0	1	76	2005	3	39	71.673	14.9029	13.4241	16.2088	344.35	93	0	-8.9895	20	920	258534	5.24418e+06
513/100/2005/0	1	76	2005	3	39	40.6376	40.5099	18.8525	30.3497	645.754	90	0	-8.9895	20	940	258374	5.24441e+06
377/100/2005/0	1	76	2005	3	39	56.899	32.0665	11.0346	20.1372	335.327	91	0	-8.9895	20	930	258488	5.24425e+06
12/100/2005/0	0	76	2005	3	39	96.3804	0	3.61958	16.1119	97.245	87	0	-8.9895	10	925	258438	5.24549e+06
608/100/2005/0	0	76	2005	3	39	64.7063	0	35.2937	31.8315	302.572	85	0	-8.9895	20	850	258261	5.24597e+06
652/100/2005/0	1	76	2005	3	39	52.4354	31.017	16.5476	25.5832	626.943	89	0	-8.9895	10	955	258340	5.24461e+06
202/100/2005/0	0	76	2005	3	39	62.095	16.7641	21.1409	20.637	435.256	92	0	-8.9895	20	910	258564	5.24407e+06
187/100/2005/0	0	76	2005	3	39	59.9632	0	40.0368	33.7846	329.257	90	0	-8.9895	20	860	258345	5.24593e+06
438/100/2005/0	0	76	2005	3	39	91.5323	0	8.46769	19.4084	146.534	86	0	-8.9895	20	920	258526	5.24555e+06
89/100/2005/0	2	76	2005	3	39	63.0214	36.9786	0	16.0936	209.74	91	0	-8.9895	10	935	258420	5.24432e+06
263/100/2005/0	0	76	2005	3	39	31.2336	68.7664	0	25.6293	193.298	89	0	-8.9895	10	933.333	258223	5.24499e+06
127/100/2005/0	0	76	2005	3	39	81.8203	0	18.1797	14.0899	371.868	89	0	-8.9895	20	950	258280	5.24479e+06
368/100/2005/0	0	76	2005	3	39	76.8375	19.4297	3.73277	12.6953	208.969	88	0	-8.9895	10	955	258311	5.24471e+06
685/100/2005/0	0	76	2005	3	39	30.1455	59.1044	10.7501	27.6403	298.704	88	0	-8.9895	20	920	258195	5.24509e+06
114/100/2005/0	0	76	2005	3	39	85.1488	0	14.8512	13.3167	396.567	87	0	-8.9895	20	910	258256	5.24526e+06
547/100/2005/0	0	76	2005	3	39	76.0771	15.9856	7.93725	13.7643	265.489	90	0	-8.9895	20	940	258245	5.24489e+06
231/100/2005/0	0	76	2005	3	39	37.3015	21.5836	41.1148	40.0067	951.319	90	0	-8.9895	20	950	258356	5.24452e+06
401/100/2005/0	0	76	2005	3	39	52.6407	12.8071	34.5521	27.1796	654.274	88	0	-8.9895	20	910	258201	5.24517e+06
155/100/2005/0	0	76	2005	3	39	98.1725	0	1.82749	15.3589	71.5585	86	0	-8.9895	20	920	258586	5.24563e+06
539/100/2005/0	0	76	2005	3	39	100	0	0	5.02172	0.303672	88	0	-8.9895	20	920	258312	5.24535e+06
301/100/2005/0	0	76	2005	3	39	100	0	0	7.97228	32.7775	89	0	-8.9895	20	920	258371	5.24543e+06
145/100/2005/0	0	77	2005	3	41	82.4469	0	17.5531	25.728	312.393	86	0	-8.99048	20	760	259551	5.24558e+06
428/100/2005/0	1	77	2005	3	41	90.2945	0	9.70552	18.4466	253.384	90	0	-8.99048	10	763.333	259517	5.2455e+06
528/100/2005/0	0	77	2005	3	41	100	0	0	6.63903	5.68695	93	0	-8.99048	20	780	259360	5.24525e+06
2/100/2005/0	0	77	2005	3	41	100	0	0	7.30003	13.9103	90	0	-8.99048	10	763.333	259484	5.2454e+06
249/100/2005/0	0	77	2005	3	41	100	0	0	6	7.88861e-31	91	0	-8.99048	20	770	259433	5.24532e+06
9/100/2005/0	0	78	2005	3	41	80.1222	0	19.8778	26.4339	531.155	93	0	-8.99048	20	790	258985	5.24479e+06
435/100/2005/0	0	78	2005	3	41	100	0	0	15	0	94	0	-8.99048	20	810	258920	5.24472e+06
546/100/2005/0	1	78	2005	3	41	65.846	0	34.154	31.9534	532.924	90	0	-8.99048	20	730	259448	5.24448e+06
262/100/2005/0	0	78	2005	3	41	96.0632	0	3.93676	16.9546	90.7269	89	0	-8.99048	20	740	259409	5.24452e+06
683/100/2005/0	0	78	2005	3	41	83.5723	0	16.4277	22.4533	285.81	93	0	-8.99048	20	740	259400	5.24462e+06
367/100/2005/0	3	78	2005	3	41	84.7074	0	15.2926	23.3405	298.46	91	0	-8.99048	10	723.333	259597	5.24462e+06
283/100/2005/0	0	78	2005	3	41	82.8454	0	17.1546	19.7686	379.134	95	0	-8.99048	20	810	258967	5.24444e+06
126/100/2005/0	1	78	2005	3	41	58.2338	0	41.7662	36.0258	561.281	93	0	-8.99048	10	723.333	259540	5.24454e+06
46/100/2005/0	0	78	2005	3	41	69.5029	0	30.4971	23.1913	487.482	98	0	-8.99048	20	810	259007	5.24435e+06
536/100/2005/0	0	78	2005	3	41	57.0711	0	42.9289	36.3965	615.661	90	0	-8.99048	20	760	259182	5.24479e+06
111/100/2005/0	2	78	2005	3	41	44.9132	0	55.0868	40.621	544.13	93	0	-8.99048	20	750	259279	5.24477e+06
152/100/2005/0	0	78	2005	3	41	98.4645	0	1.53551	15.7524	36.3014	93	0	-8.99048	10	823.333	258919	5.24463e+06
651/100/2005/0	0	78	2005	3	41	76.2482	0	23.7518	27.4009	417.262	88	0	-8.99048	20	730	259627	5.24472e+06
298/100/2005/0	1	78	2005	3	41	66.6836	0	33.3164	33.5876	704.174	91	0	-8.99048	20	780	259085	5.24479e+06
567/100/2005/0	0	78	2005	3	41	99.568	0	0.431986	14.4612	22.4434	93	0	-8.99048	10	816.667	258938	5.24454e+06
398/100/2005/0	0	78	2005	3	41	52.9633	0	47.0367	36.4871	528.736	93	0	-8.99048	20	750	259360	5.2447e+06
93/100/2005/0	2	79	2005	1	31	0	0	100	74.7598	3.30497	36	0	-11.3572	10	656.667	256311	5.24258e+06
518/100/2005/0	4	79	2005	1	31	11.8015	0	88.1985	67.565	413.124	48	0	-11.3572	10	663.333	256271	5.24266e+06
550/100/2005/0	9	79	2005	1	31	0	0	100	56.8739	11.0368	50	0	-11.3572	0	660	256135	5.24302e+06
132/100/2005/0	3	79	2005	1	31	0.0755791	0	99.9244	58.5214	10.0546	67	0	-11.3572	20	670	256179	5.24302e+06
658/100/2005/0	6	79	2005	1	31	22.8932	0	77.1068	49.8915	427.797	45	0	-11.3572	20	670	256186	5.24283e+06
372/100/2005/0	9	79	2005	1	31	3.39578	0	96.6042	59.2569	78.9693	54	0	-11.3572	20	670	256188	5.24292e+06
237/100/2005/0	2	79	2005	1	31	46.999	0	53.001	42.1829	833.337	49	0	-11.3572	20	670	256219	5.24276e+06
36/100/2005/1	0	80	2005	3	39	0	0	100	61.9234	3.71061	88	1	-2.74825	10	673.333	259131	5.24288e+06
146/100/2005/0	0	81	2005	3	26	0	0	100	61	0	89	0	-5.28556	20	670	256901	5.24252e+06
700/100/2005/0	1	81	2005	3	26	34.7155	0	65.2845	45.4959	452.347	89	0	-5.28556	20	680	256884	5.24283e+06
456/100/2005/0	0	81	2005	3	26	0	78.2818	21.7182	32.8185	220.338	86	0	-5.28556	20	690	256989	5.24341e+06
105/100/2005/0	0	81	2005	3	26	13.8214	0	86.1786	54.2275	285.986	79	0	-5.28556	20	670	257042	5.24206e+06
115/100/2005/0	0	81	2005	3	26	88.7634	0	11.2366	17.506	239.476	89	0	-5.28556	20	740	257662	5.24149e+06
429/100/2005/0	0	81	2005	3	26	0	0	100	61	5.04871e-29	84	0	-5.28556	20	670	256919	5.24244e+06
585/100/2005/0	2	81	2005	3	26	95.4978	0	4.50222	14.2061	103.231	92	0	-5.28556	20	730	257581	5.24151e+06
3/100/2005/0	0	81	2005	3	26	0	0	100	61	0	84	0	-5.28556	20	670	256941	5.24234e+06
529/100/2005/0	0	81	2005	3	26	27.4018	0	72.5982	47.5731	477.636	85	0	-5.28556	20	670	256996	5.24215e+06
602/100/2005/0	0	81	2005	3	26	0	65.7068	34.2932	37.3455	292.027	88	0	-5.28556	20	680	256927	5.24312e+06
302/100/2005/0	0	81	2005	3	26	100	0	0	12	0	92	0	-5.28556	10	723.333	257486	5.24154e+06
562/100/2005/0	1	81	2005	3	26	10.4141	0	89.5859	56.4178	180.62	89	0	-5.28556	20	670	256878	5.24263e+06
543/100/2005/0	1	81	2005	3	26	46.454	0	53.546	38.8415	504.603	87	0	-5.28556	10	703.333	257256	5.24173e+06
680/100/2005/0	1	81	2005	3	26	0	0	100	61	0	81	0	-5.28556	20	680	257135	5.24188e+06
462/100/2005/0	1	81	2005	3	26	26.2339	0	73.7661	49.0631	400.856	89	0	-5.28556	20	680	256897	5.24293e+06
392/100/2005/0	0	81	2005	3	26	0	0	100	61	0	77	0	-5.28556	20	680	257089	5.24198e+06
94/100/2005/0	0	81	2005	3	26	100	0	0	12	3.15544e-30	92	0	-5.28556	10	716.667	257402	5.24159e+06
278/100/2005/0	0	81	2005	3	26	33.9682	0	66.0318	46.054	434.241	89	0	-5.28556	20	680	256873	5.24272e+06
259/100/2005/0	0	81	2005	3	26	16.5417	0	83.4583	53.5563	279.559	86	0	-5.28556	10	686.667	257181	5.2418e+06
80/100/2005/0	0	81	2005	3	26	73.9725	0	26.0275	24.1981	398.08	92	0	-5.28556	20	710	257323	5.24166e+06
30/100/2005/0	0	81	2005	3	26	0	90.5873	9.41273	28.3886	110.506	87	0	-5.28556	20	690	256972	5.24332e+06
181/100/2005/0	0	81	2005	3	26	3.5527	10.1561	86.2912	55.7299	177.196	88	0	-5.28556	20	680	256912	5.24303e+06
250/100/2005/0	0	81	2005	3	26	7.51958	0	92.4804	57.3154	166.969	88	0	-5.28556	20	670	256977	5.24223e+06
319/100/2005/0	3	81	2005	3	26	0	100	0	25	1.26218e-29	86	0	-5.28556	20	690	256945	5.24321e+06
88/100/2005/1	0	82	2005	3	60	24.1693	0	75.8307	49.8821	387.815	100	1	-3.83049	20	720	256192	5.2397e+06
40/100/2005/1	0	82	2005	3	60	0	14.4965	85.5035	55.549	78.3745	100	1	-3.83049	20	700	256186	5.24e+06
2/100/2005/1	0	82	2005	3	60	26.3984	2.14644	71.4552	48.2987	411.776	100	1	-3.83049	20	720	256190	5.2398e+06
126/100/2005/1	0	82	2005	3	60	0	12.1147	87.8853	57.8502	71.974	100	1	-3.83049	20	710	256188	5.2399e+06
159/100/2005/1	0	82	2005	3	60	0	0	100	61	0	100	1	-3.83049	10	736.667	256194	5.2396e+06
45/100/2005/0	0	83	2005	1	26	89.4053	0	10.5947	16.1022	239.029	86	0	-8.70741	10	813.333	254235	5.2395e+06
535/100/2005/0	0	83	2005	1	26	83.2471	0	16.7529	19.3764	348.657	91	0	-8.70741	20	810	254666	5.23939e+06
434/100/2005/0	0	83	2005	1	26	89.8331	0	10.1669	16.0834	228.33	92	0	-8.70741	10	816.667	254420	5.23956e+06
604/100/2005/0	0	83	2005	1	26	100	0	0	10.5847	0.242824	90	0	-8.70741	20	840	254058	5.23927e+06
633/100/2005/0	0	83	2005	1	26	100	0	0	10	0	89	0	-8.70741	10	863.333	254290	5.23892e+06
8/100/2005/0	0	83	2005	1	26	99.7787	0	0.221344	11.1107	5.52135	91	0	-8.70741	10	816.667	254480	5.2395e+06
211/100/2005/0	0	83	2005	1	26	100	0	0	10	0	87	0	-8.70741	10	863.333	254212	5.23897e+06
459/100/2005/0	0	83	2005	1	26	100	0	0	10	0	89	0	-8.70741	20	860	254123	5.23902e+06
282/100/2005/0	0	83	2005	1	26	92.9943	0	7.00566	14.3368	164.173	90	0	-8.70741	20	820	254234	5.23961e+06
464/100/2005/0	0	83	2005	1	26	100	0	0	10.903	0.087618	86	0	-8.70741	20	820	254174	5.23943e+06
322/100/2005/0	0	83	2005	1	26	100	0	0	10.2829	0.202889	89	0	-8.70741	20	850	254032	5.23919e+06
297/100/2005/0	0	83	2005	1	26	88.0655	0	11.9345	16.9673	262.755	91	0	-8.70741	20	810	254575	5.23944e+06
183/100/2005/0	0	83	2005	1	26	100	0	0	10.8983	0.0913423	90	0	-8.70741	20	830	254121	5.23936e+06
110/100/2005/0	0	83	2005	1	26	75.047	0	24.953	23.4685	468.369	90	0	-8.70741	20	810	254756	5.23935e+06
33/100/2005/0	0	83	2005	1	26	100	0	0	10.0383	0.0368047	88	0	-8.70741	20	860	254055	5.23909e+06
566/100/2005/0	0	83	2005	1	26	100	0	0	10.8207	0.147181	91	0	-8.70741	20	830	254274	5.23967e+06
151/100/2005/0	1	83	2005	1	26	93.6969	0	6.30315	14.1516	147.646	92	0	-8.70741	20	830	254360	5.23964e+06
63/100/2005/1	2	84	2005	3	55	44.7999	0	55.2001	40.062	540.261	86	1	-3.98375	10	726.667	255271	5.23557e+06
192/100/2005/1	3	84	2005	3	55	0.0436145	0	99.9564	60.9799	0.92248	98	1	-3.98375	20	730	255269	5.23567e+06
104/100/2005/1	0	84	2005	3	55	22.092	0	77.908	49.2913	483.469	100	1	-3.98375	10	733.333	255268	5.23577e+06
415/100/2005/0	0	85	2005	2	26	91.4235	0	8.57646	10.2537	241.808	91	0	-0.215556	20	710	255839	5.23606e+06
26/100/2005/0	0	85	2005	2	26	62.2953	0	37.7047	26.2463	731.144	91	0	-0.215556	20	710	255537	5.23583e+06
169/100/2005/0	3	85	2005	2	26	61.4037	0	38.5963	28.3188	671.727	83	0	-0.215556	20	730	255351	5.23585e+06
452/100/2005/0	5	85	2005	2	26	46.6949	0	53.3051	35.4213	747.903	92	0	-0.215556	20	720	255448	5.23581e+06
598/100/2005/0	0	85	2005	2	26	92.4486	0	7.5514	9.82122	214.16	91	0	-0.215556	20	700	255711	5.23591e+06
176/100/2005/0	1	85	2005	2	26	81.5175	0	18.4825	15.8007	463.409	91	0	-0.215556	10	705	255779	5.23598e+06
559/100/2005/0	0	85	2005	2	26	74.6254	2.01829	23.3563	19.0395	540.543	90	0	-0.215556	10	696.667	256007	5.23632e+06
696/100/2005/0	0	85	2005	2	26	99.9265	0.0734578	0	5.49354	0.40422	90	0	-0.215556	20	700	255911	5.23613e+06
315/100/2005/0	1	85	2005	2	26	92.1723	0	7.82774	9.80626	222.801	91	0	-0.215556	20	710	255621	5.23587e+06
274/100/2005/0	0	85	2005	2	26	92.5616	7.43845	0	6.78057	14.2309	89	0	-0.215556	10	703.333	255960	5.23622e+06
390/100/2005/0	1	86	2005	2	27	0	17.0825	82.9175	58.3022	350.981	93	0	-0.310357	20	730	255324	5.23705e+06
78/100/2005/0	0	86	2005	2	27	11.5014	0	88.4986	52.2375	203.378	93	0	-0.310357	20	710	255627	5.23683e+06
1/100/2005/0	0	86	2005	2	27	0	93.3351	6.66492	25.5327	89.827	83	0	-0.310357	10	726.667	254941	5.23709e+06
527/100/2005/0	0	86	2005	2	27	0	90.279	9.72098	26.3632	129.391	93	0	-0.310357	10	735	255142	5.23706e+06
227/100/2005/0	0	86	2005	2	27	31.8918	0	68.1082	45.9857	483.014	91	0	-0.310357	20	730	255768	5.23664e+06
248/100/2005/0	1	86	2005	2	27	0	87.6286	12.3714	27.5478	158.114	92	0	-0.310357	20	730	255030	5.23707e+06
257/100/2005/0	2	86	2005	2	27	0	0	100	60.5667	79.7644	91	0	-0.310357	20	720	255477	5.23692e+06
647/100/2005/0	0	86	2005	2	27	3.22087	0	96.7791	59.5184	65.9584	92	0	-0.310357	20	720	255788	5.23674e+06
541/100/2005/0	1	86	2005	2	27	0	0	100	60.4739	76.5134	93	0	-0.310357	20	710	255541	5.23686e+06
102/100/2005/0	0	86	2005	2	27	0	72.2485	27.7515	33.0508	311.289	93	0	-0.310357	20	730	255221	5.23707e+06
362/100/2005/0	0	86	2005	2	27	16.869	0	83.131	51.7772	280.666	92	0	-0.310357	20	710	255724	5.23681e+06
678/100/2005/0	0	86	2005	2	27	0	0	100	64.3976	99.6372	92	0	-0.310357	20	720	255410	5.23699e+06
146/100/2005/1	0	87	2005	3	66	10.6636	0.961117	88.3753	55.4183	241.931	100	1	-7.78433	20	880	259188	5.23996e+06
74/100/2005/1	0	87	2005	3	66	64.5992	0	35.4008	28.7004	571.716	98	1	-7.78433	20	870	259186	5.24007e+06
102/100/2005/1	0	87	2005	3	66	24.2258	0	75.7742	48.8871	458.922	100	1	-7.78433	20	880	259192	5.23976e+06
190/100/2005/1	0	87	2005	3	66	60.5401	0	39.4599	30.7299	597.226	100	1	-7.78433	20	870	259194	5.23966e+06
18/100/2005/1	0	87	2005	3	66	10.2426	1.58161	88.1758	55.4675	236.148	100	1	-7.78433	20	880	259190	5.23986e+06
217/100/2005/0	3	88	2005	2	47	0	0	100	61.5211	7.17187	89	0	-3.07167	10	685	256927	5.24409e+06
501/100/2005/0	6	88	2005	2	47	0	29.5241	70.4759	51.4298	225.417	89	0	-3.07167	10	686.667	256985	5.244e+06
613/100/2005/0	4	88	2005	2	47	33.5658	48.0803	18.3539	28.9221	243.966	89	0	-3.07167	20	690	257002	5.24372e+06
191/100/2005/0	4	88	2005	2	47	5.04109	43.4837	51.4752	43.1278	341.728	89	0	-3.07167	20	690	256995	5.24362e+06
328/100/2005/0	4	88	2005	2	47	33.0943	50.0758	16.8299	28.4112	227.66	88	0	-3.07167	10	693.333	257029	5.24381e+06
385/100/2005/0	2	88	2005	2	47	0	42.6251	57.3749	45.655	316.951	86	0	-3.07167	20	690	257002	5.24352e+06
40/100/2005/0	4	88	2005	2	47	7.04133	57.6667	35.292	37.9375	302.469	88	0	-3.07167	10	686.667	257022	5.24391e+06
641/100/2005/0	3	89	2005	2	46	0	0	100	68.5948	52.1517	90	0	-2.90723	10	673.333	256879	5.24416e+06
270/100/2005/0	0	90	2005	3	29	57.0191	0	42.9809	28.3947	755.348	92	0	-5.382	20	780	257695	5.24461e+06
555/100/2005/0	0	90	2005	3	29	83.1039	0	16.8961	15.0365	511.884	92	0	-5.382	20	790	257697	5.24451e+06
23/100/2005/0	0	90	2005	3	29	5.63617	41.4679	52.8959	43.648	340.545	91	0	-5.382	20	780	257665	5.24516e+06
692/100/2005/0	0	90	2005	3	29	44.582	0	55.418	35.1201	547.821	91	0	-5.382	20	780	257668	5.2447e+06
411/100/2005/0	0	90	2005	3	29	43.7615	0	56.2385	39.6931	389.038	91	0	-5.382	20	780	257631	5.24479e+06
449/100/2005/0	0	90	2005	3	29	0	44.6498	55.3502	44.3284	344.944	87	0	-5.382	10	776.667	257597	5.24521e+06
138/100/2005/0	0	90	2005	3	29	91.9912	0	8.00877	9.48491	231.041	90	0	-5.382	10	796.667	257696	5.2444e+06
173/100/2005/0	1	90	2005	3	29	75.3538	0	24.6462	27.9724	306.496	90	0	-5.382	20	770	257601	5.24489e+06
595/100/2005/0	0	90	2005	3	29	80.3332	0	19.6668	26.4567	292.123	89	0	-5.382	20	770	257608	5.24498e+06
312/100/2005/0	0	90	2005	3	29	50.2481	8.14005	41.6118	36.4629	432.513	90	0	-5.382	20	780	257635	5.24508e+06
423/100/2005/0	0	90	2005	3	29	50.6527	40.3616	8.98575	22.1405	351.251	92	0	-5.382	10	803.333	257684	5.24432e+06
558/100/2005/0	0	91	2005	3	26	0	0	100	58.9847	8.03044	88	0	-5.28556	20	620	257013	5.23943e+06
168/100/2005/0	0	91	2005	3	26	16.1068	0	83.8932	50.0497	270.504	88	0	-5.28556	20	620	256908	5.24032e+06
64/100/2005/0	0	91	2005	3	26	23.7713	0	76.2287	49.5898	417.497	88	0	-5.28556	20	620	256873	5.24062e+06
511/100/2005/0	0	91	2005	3	26	51.992	0	48.008	35.5239	599.297	88	0	-5.28556	20	640	257003	5.2412e+06
273/100/2005/0	0	91	2005	3	26	6.50021	0	93.4998	57.2407	145.383	89	0	-5.28556	20	620	257009	5.23953e+06
695/100/2005/0	0	91	2005	3	26	54.3694	0	45.6306	34.359	595.666	89	0	-5.28556	10	626.667	257007	5.23962e+06
391/100/2005/0	2	91	2005	3	26	0	0	100	61	5.04871e-29	77	0	-5.28556	20	670	257063	5.24197e+06
88/100/2005/0	0	91	2005	3	26	83.3975	0	16.6025	20.1352	332.443	88	0	-5.28556	20	630	256988	5.2411e+06
258/100/2005/0	0	91	2005	3	26	35.6006	0	64.3994	43.5557	550.467	89	0	-5.28556	10	666.667	257096	5.24178e+06
25/100/2005/0	0	91	2005	3	26	25.7096	3.55251	70.7379	46.9458	479.483	88	0	-5.28556	20	630	256949	5.24013e+06
104/100/2005/0	0	91	2005	3	26	20.5944	0	79.4056	50.9087	392.639	80	0	-5.28556	20	670	257024	5.24206e+06
414/100/2005/0	0	91	2005	3	26	74.8181	6.31706	18.8648	21.7491	361.942	90	0	-5.28556	20	630	257000	5.23973e+06
426/100/2005/0	0	91	2005	3	26	0	0	100	61	0	88	0	-5.28556	10	613.333	257031	5.23923e+06
363/100/2005/0	0	91	2005	3	26	0.88194	30.7539	68.3641	48.5738	334.533	90	0	-5.28556	20	640	257039	5.24148e+06
451/100/2005/0	0	91	2005	3	26	0	0	100	59.7406	5.97035	88	0	-5.28556	20	630	256931	5.24022e+06
597/100/2005/0	0	91	2005	3	26	47.465	49.0635	3.47149	17.6261	83.098	89	0	-5.28556	20	630	256984	5.23992e+06
482/100/2005/0	0	91	2005	3	26	47.8518	0	52.1482	37.9733	577.886	89	0	-5.28556	20	620	256880	5.24072e+06
246/100/2005/0	0	91	2005	3	26	32.8669	0	67.1331	44.3983	516.499	86	0	-5.28556	20	610	257051	5.23904e+06
648/100/2005/0	1	91	2005	3	26	0	29.149	70.851	49.6319	314.123	89	0	-5.28556	20	640	257039	5.24139e+06
200/100/2005/0	0	91	2005	3	26	32.9361	0	67.0639	44.9956	521.632	89	0	-5.28556	20	620	256901	5.24081e+06
345/100/2005/0	0	91	2005	3	26	13.3815	0	86.6185	54.5769	267.054	88	0	-5.28556	20	620	256869	5.24052e+06
228/100/2005/0	0	91	2005	3	26	5.92519	0.536465	93.5383	57.8874	140.735	88	0	-5.28556	20	640	257032	5.24129e+06
667/100/2005/0	0	91	2005	3	26	2.46937	0	97.5306	59.79	57.8255	87	0	-5.28556	10	613.333	257042	5.23913e+06
679/100/2005/0	6	91	2005	3	26	2.41047	0	97.5895	59.8189	56.4802	80	0	-5.28556	20	670	257099	5.24188e+06
141/100/2005/0	0	91	2005	3	26	0	0	100	60.1755	4.26706	87	0	-5.28556	20	610	257019	5.23933e+06
314/100/2005/0	0	91	2005	3	26	54.69	31.1511	14.1589	21.4299	270.967	88	0	-5.28556	20	630	256967	5.24002e+06
79/100/2005/0	0	91	2005	3	26	29.9374	0.246636	69.816	46.2345	504.528	91	0	-5.28556	20	650	257058	5.24159e+06
584/100/2005/0	0	91	2005	3	26	36.8114	0	63.1886	41.7821	488.098	88	0	-5.28556	20	620	256884	5.24042e+06
542/100/2005/0	1	91	2005	3	26	63.3161	0	36.6839	29.9751	557.676	90	0	-5.28556	20	660	257075	5.24168e+06
175/100/2005/0	0	91	2005	3	26	48.4612	32.8935	18.6453	23.7677	330.247	89	0	-5.28556	20	630	256995	5.23983e+06
338/100/2005/0	0	91	2005	3	26	84.1322	0	15.8678	19.7752	320.531	89	0	-5.28556	20	630	256975	5.241e+06
624/100/2005/0	0	91	2005	3	26	53.1874	0	46.8126	34.9382	597.811	89	0	-5.28556	20	630	256938	5.2409e+06
365/100/2005/0	0	92	2005	3	26	81.1228	0	18.8772	20.6375	379.556	91	0	-5.28556	20	710	257579	5.24054e+06
261/100/2005/0	0	92	2005	3	26	100	0	0	13.7691	0.408484	90	0	-5.28556	10	705	257553	5.24082e+06
531/100/2005/0	0	92	2005	3	26	100	0	0	11.9638	0.464695	87	0	-5.28556	0	720	257683	5.24116e+06
545/100/2005/0	0	92	2005	3	26	90.2176	0	9.78242	18.1088	200.658	92	0	-5.28556	10	706.667	257522	5.24073e+06
682/100/2005/0	0	92	2005	3	26	100	0	0	13.8199	0.327736	91	0	-5.28556	10	715	257596	5.2409e+06
82/100/2005/0	0	92	2005	3	26	92.7149	0	7.28507	15.4933	164.489	92	0	-5.28556	10	713.333	257524	5.24063e+06
394/100/2005/0	0	92	2005	3	26	100	0	0	13.296	0.912379	92	0	-5.28556	10	715	257612	5.241e+06
107/100/2005/0	0	92	2005	3	26	99.7837	0	0.21632	12.8366	5.95515	90	0	-5.28556	10	715	257626	5.2411e+06
201/100/2005/0	1	93	2005	2	48	45.3256	1.22561	53.4488	32.4228	589.567	90	0	-3.21286	20	850	258298	5.24387e+06
625/100/2005/0	0	93	2005	2	48	51.2882	18.0034	30.7083	24.4677	461.242	81	0	-3.21286	20	850	258239	5.24395e+06
376/100/2005/0	1	93	2005	2	48	40.124	39.8134	20.0625	23.3952	322.835	81	0	-3.21286	10	843.333	258189	5.24403e+06
163/100/2005/0	0	94	2005	3	28	37.0891	21.8565	41.0544	40.0525	948.407	90	0	-5.35241	20	950	258357	5.24451e+06
356/100/2005/0	0	94	2005	3	28	91.519	0	8.48103	19.479	145.723	86	0	-5.35241	20	920	258521	5.24554e+06
254/100/2005/0	0	94	2005	3	28	72.5506	0	27.4494	27.4285	456.573	89	0	-5.35241	20	900	258598	5.24581e+06
194/100/2005/0	0	94	2005	3	28	31.5912	68.4088	0	25.5226	194.5	89	0	-5.35241	10	933.333	258225	5.24498e+06
389/100/2005/0	0	94	2005	3	28	77.1447	0	22.8553	28.5488	308.054	90	0	-5.35241	20	880	258424	5.24589e+06
20/100/2005/0	0	94	2005	3	28	63.1398	36.8602	0	16.0581	209.461	91	0	-5.35241	10	935	258415	5.24433e+06
221/100/2005/0	0	94	2005	3	28	100	0	0	7.88008	32.0262	89	0	-5.35241	20	920	258371	5.24543e+06
476/100/2005/0	0	94	2005	3	28	76.2946	15.305	8.40048	13.7917	270.462	90	0	-5.35241	20	940	258246	5.24489e+06
505/100/2005/0	0	94	2005	3	28	100	0	0	5.00491	0.0686872	88	0	-5.35241	20	920	258313	5.24535e+06
44/100/2005/0	0	94	2005	3	28	84.731	0	15.269	13.5506	405.722	87	0	-5.35241	20	910	258257	5.24526e+06
101/100/2005/0	0	94	2005	3	28	59.3378	0	40.6622	34.0259	331.431	90	0	-5.35241	20	860	258352	5.24592e+06
332/100/2005/0	0	94	2005	3	28	52.0008	13.3479	34.6514	27.3678	652.33	88	0	-5.35241	20	910	258205	5.24518e+06
526/100/2005/0	0	94	2005	3	28	64.3334	0	35.6666	31.9612	303.703	85	0	-5.35241	20	850	258261	5.24597e+06
446/100/2005/0	0	94	2005	3	28	40.9755	40.5418	18.4827	30.1004	640.497	90	0	-5.35241	20	940	258374	5.24441e+06
73/100/2005/0	0	94	2005	3	28	97.9768	0	2.02324	15.4414	74.2782	86	0	-5.35241	20	920	258588	5.24563e+06
340/100/2005/0	0	94	2005	3	28	76.8405	19.7776	3.38193	12.6242	204.418	88	0	-5.35241	10	955	258310	5.24471e+06
494/100/2005/0	0	94	2005	3	28	95.3408	0	4.65921	19.5886	100.998	87	0	-5.35241	30	913.333	258615	5.24571e+06
123/100/2005/0	0	94	2005	3	28	62.0239	16.5962	21.3799	20.7056	437.565	92	0	-5.35241	20	910	258565	5.24406e+06
617/100/2005/0	0	94	2005	3	28	29.8369	59.92	10.2431	27.6031	291.934	88	0	-5.35241	20	920	258193	5.24509e+06
640/100/2005/0	0	94	2005	3	28	96.7136	0	3.28639	15.8996	92.9479	87	0	-5.35241	10	925	258437	5.24549e+06
676/100/2005/0	0	94	2005	3	28	65.072	0	34.928	31.4099	493.761	90	0	-5.35241	20	890	258531	5.24588e+06
310/100/2005/0	0	94	2005	3	28	57.0985	31.8314	11.0701	20.0845	335.694	91	0	-5.35241	20	930	258480	5.24426e+06
592/100/2005/0	0	94	2005	3	28	71.518	14.9585	13.5235	16.2766	345.825	93	0	-5.35241	20	920	258534	5.24418e+06
579/100/2005/0	0	94	2005	3	28	52.0735	30.69	17.2365	25.9409	639.497	89	0	-5.35241	10	955	258340	5.24461e+06
59/100/2005/0	0	94	2005	3	28	81.8271	0	18.1729	14.0865	371.759	89	0	-5.35241	20	950	258277	5.2448e+06
62/100/2005/0	0	95	2005	2	26	31.8868	0	68.1132	43.6481	643.532	92	0	-0.215556	20	740	255581	5.23621e+06
336/100/2005/0	0	95	2005	2	26	82.9823	0	17.0177	17.0985	332.198	92	0	-0.215556	20	740	255714	5.23654e+06
166/100/2005/0	1	95	2005	2	26	84.5043	0	15.4957	14.3287	400.873	90	0	-0.215556	20	720	255512	5.23593e+06
582/100/2005/0	1	95	2005	2	26	70.933	0	29.067	22.1187	620.63	91	0	-0.215556	20	730	255561	5.23602e+06
480/100/2005/0	0	95	2005	2	26	59.4407	0	40.5593	28.2831	731.53	93	0	-0.215556	10	746.667	255562	5.23632e+06
198/100/2005/0	0	95	2005	2	26	96.3968	0	3.6032	7.89629	106.948	93	0	-0.215556	10	746.667	255601	5.23641e+06
622/100/2005/0	0	95	2005	2	26	95.7302	0	4.26981	8.00534	99.1411	92	0	-0.215556	10	746.667	255661	5.23646e+06
343/100/2005/0	0	95	2005	2	26	55.5524	0	44.4476	30.3277	753.061	92	0	-0.215556	20	730	255582	5.23612e+06
448/100/2005/0	1	95	2005	2	26	68.0241	0	31.9759	23.2334	671.287	91	0	-0.215556	20	730	255434	5.23589e+06
272/100/2005/0	0	96	2005	3	63	60.1891	0	39.8109	31.1009	676.055	93	0	-14.1964	10	633.333	258146	5.24042e+06
694/100/2005/0	0	96	2005	3	63	30.9341	0	69.0659	47.8176	516.283	93	0	-14.1964	20	630	258173	5.2405e+06
413/100/2005/0	0	96	2005	3	63	31.6595	0	68.3405	46.3088	613.753	89	0	-14.1964	20	640	258224	5.24059e+06
330/100/2005/0	0	96	2005	3	63	44.7526	0	55.2474	34.4138	523.174	91	0	-14.1964	20	700	257598	5.23877e+06
100/100/2005/0	0	96	2005	3	63	0	0	100	61	0	91	0	-14.1964	20	630	257812	5.23981e+06
245/100/2005/0	0	96	2005	3	63	0	0	100	61.0798	0.153266	91	0	-14.1964	20	630	257911	5.23998e+06
639/100/2005/0	0	96	2005	3	63	33.9205	0	66.0795	43.1471	620.98	94	0	-14.1964	20	650	257637	5.23916e+06
388/100/2005/0	0	96	2005	3	63	0	0	100	61	0	92	0	-14.1964	20	620	257758	5.23973e+06
525/100/2005/0	0	96	2005	3	63	0	0	100	61	5.04871e-29	91	0	-14.1964	10	633.333	257862	5.23989e+06
140/100/2005/0	0	96	2005	3	63	62.6554	0	37.3446	29.8494	605.954	91	0	-14.1964	20	630	258056	5.24024e+06
219/100/2005/0	0	96	2005	3	63	33.4541	0	66.5459	43.1426	588.477	94	0	-14.1964	20	660	257619	5.23906e+06
355/100/2005/0	0	96	2005	3	63	45.193	0	54.807	37.1296	691.079	94	0	-14.1964	20	640	257639	5.23926e+06
666/100/2005/0	0	96	2005	3	63	0	0	100	61.5141	0.763871	92	0	-14.1964	20	630	257958	5.24007e+06
503/100/2005/0	0	96	2005	3	63	45.5325	0	54.4675	36.2641	625.69	94	0	-14.1964	20	670	257614	5.23896e+06
72/100/2005/0	0	96	2005	3	63	51.1889	0	48.8111	34.2106	684.533	94	0	-14.1964	20	620	257619	5.23936e+06
557/100/2005/0	0	96	2005	3	63	65.4497	0	34.5503	27.7207	624.999	92	0	-14.1964	20	640	258106	5.24033e+06
425/100/2005/0	0	96	2005	3	63	29.9075	0	70.0925	46.5118	538.713	92	0	-14.1964	20	630	258017	5.24015e+06
42/100/2005/0	0	96	2005	3	63	56.2704	0	43.7296	29.6229	549.729	93	0	-14.1964	10	686.667	257602	5.23886e+06
675/100/2005/0	0	96	2005	3	63	8.03441	0	91.9656	56.8221	199.796	92	0	-14.1964	20	620	257718	5.23964e+06
493/100/2005/0	0	96	2005	3	63	71.193	0	28.807	23.6365	565.742	93	0	-14.1964	20	620	257633	5.23945e+06
253/100/2005/0	0	96	2005	3	63	45.5018	0	54.4982	37.1758	680.244	92	0	-14.1964	20	620	257680	5.23954e+06
1079/100/2005/0	0	97	2005	2	25	56.2352	0	43.7648	31.5557	677.496	47	0	-0.139615	10	755	254814	5.23581e+06
1078/100/2005/0	4	97	2005	2	25	37.7419	0	62.2581	41.7516	611.167	56	0	-0.139615	20	750	254912	5.23584e+06
1083/100/2005/0	0	97	2005	2	25	59.0512	0	40.9488	28.079	752.252	69	0	-0.139615	10	765	254648	5.23588e+06
1075/100/2005/0	7	97	2005	2	25	42.9707	0	57.0293	38.2255	688.37	90	0	-0.139615	10	746.667	255162	5.23589e+06
1077/100/2005/0	0	97	2005	2	25	14.3672	0	85.6328	53.6727	320.002	55	0	-0.139615	10	746.667	255001	5.2359e+06
1097/100/2005/0	1	97	2005	2	25	0	41.8366	58.1634	47.1939	264.993	41	0	-0.139615	0	810	253654	5.23601e+06
1082/100/2005/0	1	97	2005	2	25	56.1608	0	43.8392	30.707	719.734	56	0	-0.139615	10	765	254733	5.23582e+06
1073/100/2005/0	1	97	2005	2	25	86.4778	0	13.5222	15.1668	328.477	83	0	-0.139615	10	746.667	255252	5.23588e+06
1086/100/2005/0	1	97	2005	2	25	81.6965	0	18.3035	15.2505	468.924	75	0	-0.139615	10	765	254446	5.23606e+06
1084/100/2005/0	0	97	2005	2	25	82.2684	0	17.7316	14.9297	457.464	66	0	-0.139615	10	765	254595	5.23595e+06
1090/100/2005/0	0	97	2005	2	25	100	0	0	5	0	42	0	-0.139615	20	780	254151	5.23599e+06
1087/100/2005/0	1	97	2005	2	25	60.4069	0.134048	39.459	27.1373	748.583	88	0	-0.139615	0	760	254359	5.23604e+06
1085/100/2005/0	0	97	2005	2	25	99.9497	0	0.0502959	5.02817	1.57649	56	0	-0.139615	0	770	254536	5.23604e+06
1089/100/2005/0	0	97	2005	2	25	87.0835	0	12.9165	12.2332	352.741	74	0	-0.139615	10	763.333	254255	5.23601e+06
1094/100/2005/0	0	97	2005	2	25	87.9748	7.72212	4.30304	9.26301	161.25	47	0	-0.139615	10	795	253958	5.23597e+06
1076/100/2005/0	1	97	2005	2	25	0.768495	0	99.2315	60.6003	20.6342	67	0	-0.139615	10	746.667	255061	5.23592e+06
1092/100/2005/0	0	97	2005	2	25	100	0	0	5	0	41	0	-0.139615	20	790	254050	5.23598e+06
1095/100/2005/0	0	97	2005	2	25	39.5258	15.7392	44.735	33.7223	663.561	46	0	-0.139615	0	800	253859	5.23598e+06
1096/100/2005/0	2	97	2005	2	25	11.7513	39.0745	49.1742	41.5247	414.754	47	0	-0.139615	10	805	253755	5.23599e+06
1098/100/2005/0	0	97	2005	2	25	0	28.308	71.692	51.6583	221.008	28	0	-0.139615	10	813.333	253557	5.23605e+06
8/100/2005/1	0	98	2005	3	63	22.1898	0	77.8102	45.5785	313.193	100	1	-4.26031	20	710	256148	5.242e+06
93/100/2005/1	2	98	2005	3	63	12.6419	0	87.3581	49.9432	176.7	100	1	-4.26031	20	710	256150	5.2419e+06
47/100/2005/1	1	98	2005	3	63	7.8337	0	92.1663	54.6654	142.021	100	1	-4.26031	20	690	256154	5.2417e+06
178/100/2005/1	0	98	2005	3	63	0	0	100	55.98	4.9196	100	1	-4.26031	10	696.667	256152	5.2418e+06
120/100/2005/1	1	98	2005	3	63	15.7127	0	84.2873	53.1314	274.41	100	1	-4.26031	20	680	256156	5.24158e+06
834/100/2005/0	0	99	2005	2	56	12.5755	0	87.4245	56.6823	279.489	90	0	-17.5461	10	646.667	258242	5.2405e+06
800/100/2005/0	0	99	2005	2	56	20.1594	55.3233	24.5173	29.3442	343.364	91	0	-17.5461	20	800	258997	5.23947e+06
793/100/2005/0	0	99	2005	2	56	80.4258	0	19.5742	20.7871	393.567	92	0	-17.5461	20	830	259058	5.23987e+06
838/100/2005/0	0	99	2005	2	56	29.9597	6.81352	63.2267	42.5242	747.329	88	0	-17.5461	10	646.667	258278	5.24069e+06
792/100/2005/0	0	99	2005	2	56	63.0888	0	36.9112	29.4556	582.171	92	0	-17.5461	20	850	259082	5.23995e+06
823/100/2005/0	0	99	2005	2	56	40.3767	0	59.6233	40.0326	649.349	89	0	-17.5461	20	700	258270	5.23993e+06
791/100/2005/0	0	99	2005	2	56	74.4834	0	25.5166	23.7583	475.141	92	0	-17.5461	20	860	259118	5.24005e+06
861/100/2005/0	0	99	2005	2	56	0	100	0	24	1.26218e-29	86	0	-17.5461	20	710	258805	5.24164e+06
839/100/2005/0	3	99	2005	2	56	13.555	49.6484	36.7966	34.8721	507.576	90	0	-17.5461	20	650	258316	5.24078e+06
869/100/2005/0	0	99	2005	2	56	42.1115	0	57.8885	39.4143	764.716	88	0	-17.5461	20	710	259023	5.24196e+06
844/100/2005/0	0	99	2005	2	56	11.9404	45.0469	43.0128	37.6976	524.841	89	0	-17.5461	20	650	258362	5.24087e+06
835/100/2005/0	0	99	2005	2	56	38.8544	0	61.1456	41.0984	769.941	87	0	-17.5461	20	650	258269	5.24059e+06
833/100/2005/0	0	99	2005	2	56	38.1571	0	61.8429	42.625	673.359	90	0	-17.5461	10	653.333	258211	5.2404e+06
860/100/2005/0	0	99	2005	2	56	4.99037	88.8432	6.16642	25.307	116.236	86	0	-17.5461	20	710	258764	5.24155e+06
868/100/2005/0	0	99	2005	2	56	64.6813	10.2218	25.0968	21.8399	601.117	90	0	-17.5461	20	720	258983	5.24188e+06
819/100/2005/0	0	99	2005	2	56	17.4107	0	82.5893	51.5963	421.223	91	0	-17.5461	20	720	258434	5.23967e+06
795/100/2005/0	0	99	2005	2	56	58.2215	0	41.7785	31.8893	608.102	92	0	-17.5461	20	820	259037	5.23976e+06
877/100/2005/0	2	99	2005	2	56	0	25.2917	74.7083	52.8833	302.32	90	0	-17.5461	20	710	259154	5.24245e+06
777/100/2005/0	0	99	2005	2	56	69.2608	3.75261	26.9866	21.4468	844.942	90	0	-17.5461	10	866.667	259418	5.2411e+06
856/100/2005/0	0	99	2005	2	56	12.0482	70.373	17.5788	28.2051	308.003	88	0	-17.5461	20	710	258739	5.24146e+06
822/100/2005/0	0	99	2005	2	56	64.922	0	35.078	26.5723	644.402	87	0	-17.5461	20	700	258332	5.23984e+06
820/100/2005/0	0	99	2005	2	56	45.3786	0	54.6214	36.3101	738.773	88	0	-17.5461	20	710	258383	5.23976e+06
813/100/2005/0	0	99	2005	2	56	46.3003	24.8851	28.8146	28.0889	467.266	90	0	-17.5461	20	750	258659	5.23936e+06
787/100/2005/0	1	99	2005	2	56	72.5346	0	27.4654	25.7605	701.55	91	0	-17.5461	20	860	259237	5.24032e+06
830/100/2005/0	0	99	2005	2	56	40.4331	0	59.5669	40.766	603.195	90	0	-17.5461	20	670	258190	5.24021e+06
873/100/2005/0	0	99	2005	2	56	48.2612	0	51.7388	35.2211	829.862	89	0	-17.5461	20	710	259081	5.24216e+06
872/100/2005/0	0	99	2005	2	56	43.0074	0	56.9926	38.9159	768.666	88	0	-17.5461	20	710	259062	5.24208e+06
876/100/2005/0	0	99	2005	2	56	0	0	100	63	0	90	0	-17.5461	10	706.667	259125	5.24236e+06
845/100/2005/0	2	99	2005	2	56	12.8775	8.39228	78.7302	51.7878	487.736	89	0	-17.5461	20	670	258424	5.24095e+06
849/100/2005/0	0	99	2005	2	56	0	0	100	63	5.04871e-29	89	0	-17.5461	10	683.333	258541	5.24111e+06
831/100/2005/0	0	99	2005	2	56	42.2134	0	57.7866	39.664	655.134	91	0	-17.5461	20	660	258197	5.2403e+06
848/100/2005/0	0	99	2005	2	56	8.70832	0	91.2917	57.6879	295.818	89	0	-17.5461	20	670	258482	5.24103e+06
812/100/2005/0	0	99	2005	2	56	49.5024	4.08327	46.4143	33.76	656.867	90	0	-17.5461	20	760	258710	5.23925e+06
854/100/2005/0	1	99	2005	2	56	10.0729	25.0807	64.8464	46.8396	495.601	88	0	-17.5461	20	700	258712	5.24137e+06
772/100/2005/0	0	99	2005	2	56	28.2682	10.5292	61.2026	39.3928	636.109	90	0	-17.5461	20	870	259450	5.24146e+06
816/100/2005/0	0	99	2005	2	56	33.146	2.8086	64.0454	40.3766	769.044	88	0	-17.5461	20	740	258551	5.23953e+06
864/100/2005/0	1	99	2005	2	56	0	96.3141	3.68586	25.4375	53.9956	89	0	-17.5461	10	706.667	258859	5.24173e+06
796/100/2005/0	0	99	2005	2	56	52.6525	0	47.3475	34.6736	623.249	91	0	-17.5461	20	820	259003	5.23967e+06
790/100/2005/0	0	99	2005	2	56	97.7159	0	2.28411	12.5909	95.9345	92	0	-17.5461	20	860	259152	5.24013e+06
853/100/2005/0	0	99	2005	2	56	0	0	100	62.7974	0.364077	89	0	-17.5461	20	700	258655	5.24127e+06
851/100/2005/0	0	99	2005	2	56	0	0	100	63	5.04871e-29	89	0	-17.5461	20	690	258603	5.2412e+06
774/100/2005/0	0	99	2005	2	56	37.4083	19.3601	43.2316	32.1399	690.553	89	0	-17.5461	20	870	259398	5.24129e+06
778/100/2005/0	0	99	2005	2	56	45.0443	6.10949	48.8463	33.8894	887.24	88	0	-17.5461	10	866.667	259385	5.241e+06
815/100/2005/0	1	99	2005	2	56	32.3207	16.4921	51.1873	36.7765	652.942	91	0	-17.5461	10	746.667	258614	5.23945e+06
786/100/2005/0	0	99	2005	2	56	46.6025	0	53.3975	38.0502	696.36	93	0	-17.5461	20	860	259271	5.24041e+06
782/100/2005/0	0	99	2005	2	56	37.9557	0.0102586	62.034	38.9818	792.177	89	0	-17.5461	20	860	259327	5.24081e+06
865/100/2005/0	1	99	2005	2	56	35.1391	64.3609	0.500026	17.5615	93.4386	90	0	-17.5461	10	713.333	258922	5.24181e+06
875/100/2005/0	0	99	2005	2	56	23.3998	0	76.6002	49.0824	635.32	90	0	-17.5461	20	710	259099	5.24226e+06
799/100/2005/0	0	99	2005	2	56	49.2456	28.7677	21.9867	25.1578	384.033	92	0	-17.5461	20	810	258991	5.23957e+06
808/100/2005/0	0	99	2005	2	56	39.6623	0	60.3377	38.5884	766.778	90	0	-17.5461	20	770	258757	5.23916e+06
818/100/2005/0	0	99	2005	2	56	13.9703	0	86.0297	52.7575	418.367	88	0	-17.5461	20	730	258491	5.23959e+06
775/100/2005/0	0	99	2005	2	56	70.9291	18.5998	10.471	12.9792	334.687	91	0	-17.5461	20	870	259421	5.24119e+06
804/100/2005/0	0	99	2005	2	56	26.6506	13.4664	59.8829	42.4228	525.977	92	0	-17.5461	10	793.333	258927	5.23919e+06
805/100/2005/0	0	99	2005	2	56	43.9097	0.127905	55.9624	38.9257	620.23	88	0	-17.5461	10	793.333	258914	5.23909e+06
806/100/2005/0	0	99	2005	2	56	33.0046	7.34824	59.6471	40.4435	668.375	87	0	-17.5461	20	800	258886	5.23904e+06
773/100/2005/0	0	99	2005	2	56	12.5972	20.0986	67.3042	46.2572	481.567	88	0	-17.5461	20	860	259393	5.24138e+06
767/100/2005/0	0	99	2005	2	56	30.0277	0	69.9723	44.9406	758.407	88	0	-17.5461	20	870	259827	5.24151e+06
788/100/2005/0	0	99	2005	2	56	92.2906	0	7.70943	14.5103	319.47	91	0	-17.5461	20	870	259198	5.24024e+06
783/100/2005/0	0	99	2005	2	56	33.4154	0	66.5846	42.1513	711.34	91	0	-17.5461	20	860	259300	5.24072e+06
803/100/2005/0	0	99	2005	2	56	0.00117139	63.6942	36.3047	36.1587	351.727	92	0	-17.5461	20	800	258948	5.23927e+06
780/100/2005/0	0	99	2005	2	56	41.4736	8.47076	50.0557	33.7264	773.642	88	0	-17.5461	20	860	259359	5.2409e+06
825/100/2005/0	0	99	2005	2	56	49.0407	0	50.9593	36.4388	626.932	89	0	-17.5461	20	690	258228	5.24002e+06
807/100/2005/0	0	99	2005	2	56	34.7389	0	65.2611	40.9771	754.131	91	0	-17.5461	20	790	258810	5.2391e+06
771/100/2005/0	1	99	2005	2	56	25.695	0	74.305	43.6554	582.082	91	0	-17.5461	20	870	259543	5.24151e+06
785/100/2005/0	0	99	2005	2	56	38.8573	0	61.1427	41.3792	607.206	92	0	-17.5461	20	860	259279	5.24051e+06
802/100/2005/0	0	99	2005	2	56	3.74964	69.9484	26.302	31.8453	307.66	92	0	-17.5461	20	800	258988	5.23937e+06
881/100/2005/0	0	99	2005	2	56	0	83.2316	16.7684	29.7074	223.306	90	0	-17.5461	20	720	259261	5.24262e+06
770/100/2005/0	0	99	2005	2	56	9.8918	0	90.1082	55.6092	313.127	91	0	-17.5461	20	870	259636	5.24154e+06
768/100/2005/0	0	99	2005	2	56	31.4908	0	68.5092	44.1055	776.668	93	0	-17.5461	20	870	259728	5.24155e+06
882/100/2005/0	2	99	2005	2	56	0	47.2196	52.7804	44.1845	395.775	89	0	-17.5461	20	730	259330	5.24269e+06
878/100/2005/0	0	99	2005	2	56	0	71.6918	28.3082	34.3233	324.715	90	0	-17.5461	20	710	259202	5.24254e+06
826/100/2005/0	0	99	2005	2	56	82.7034	0	17.2966	19.6483	357.622	90	0	-17.5461	20	680	258200	5.24011e+06
784/100/2005/0	0	99	2005	2	56	42.0216	0	57.9784	38.9795	674.682	93	0	-17.5461	20	860	259283	5.24061e+06
874/100/2005/0	0	100	2005	2	55	0	3.78587	96.2141	59.3025	54.953	78	0	-17.3595	20	740	259878	5.24455e+06
841/100/2005/0	0	100	2005	2	55	82.9749	17.0251	0	17.8919	74.0283	88	0	-17.3595	20	780	259917	5.24385e+06
827/100/2005/0	0	100	2005	2	55	47.3436	0	52.6564	40.7296	553.155	90	0	-17.3595	20	800	260000	5.24348e+06
870/100/2005/0	0	100	2005	2	55	0	95.5807	4.41931	24.7134	74.4172	81	0	-17.3595	10	755	259929	5.24436e+06
840/100/2005/0	1	100	2005	2	55	87.1995	12.2179	0.582516	18.6995	61.322	89	0	-17.3595	20	780	259924	5.24377e+06
863/100/2005/0	2	100	2005	2	55	0	94.7753	5.22472	25.4555	79.6779	89	0	-17.3595	20	760	259931	5.24426e+06
871/100/2005/0	0	100	2005	2	55	0	44.4538	55.5462	43.2949	366.042	80	0	-17.3595	20	750	259915	5.24445e+06
836/100/2005/0	0	100	2005	2	55	79.734	2.55619	17.7098	26.3634	296.185	90	0	-17.3595	20	790	259934	5.24368e+06
832/100/2005/0	3	100	2005	2	55	72.1634	0	27.8366	29.8918	424.18	90	0	-17.3595	20	790	259958	5.24358e+06
852/100/2005/0	1	100	2005	2	55	20.8929	10.0691	69.038	47.6384	534.485	89	0	-17.3595	20	770	259936	5.24406e+06
855/100/2005/0	2	100	2005	2	55	0	48.5545	51.4455	43.8345	389.998	89	0	-17.3595	10	766.667	259942	5.24416e+06
821/100/2005/0	0	100	2005	2	55	36.1681	0	63.8319	45.0398	569.909	86	0	-17.3595	10	796.667	260026	5.24339e+06
846/100/2005/0	2	100	2005	2	55	58.5705	12.963	28.4665	30.1016	491.311	88	0	-17.3595	10	776.667	259920	5.24396e+06
713/100/2005/0	0	101	2005	2	44	0	67.4402	32.5598	42.8814	498.715	89	0	-12.7747	20	870	259685	5.23934e+06
1119/100/2005/0	0	101	2005	2	44	90.4719	8.77255	0.75556	6.32241	57.0376	88	0	-12.7747	20	920	259814	5.2396e+06
1054/100/2005/0	1	101	2005	2	44	15.0482	59.8442	25.1076	35.5906	584.286	91	0	-12.7747	20	880	259708	5.23943e+06
934/100/2005/0	1	101	2005	2	44	59.3796	32.0599	8.56041	17.1311	414.275	92	0	-12.7747	20	920	259893	5.23965e+06
1106/100/2005/0	0	101	2005	2	44	0.539048	99.461	0	28.3281	5.44396	87	0	-12.7747	20	860	259685	5.23914e+06
1031/100/2005/0	0	101	2005	2	44	21.6906	70.4864	7.82305	27.6109	300.147	85	0	-12.7747	20	840	259746	5.2391e+06
908/100/2005/0	0	101	2005	2	44	0	84.7014	15.2986	35.3744	285.442	89	0	-12.7747	20	860	259690	5.23924e+06
809/100/2005/0	0	101	2005	2	44	20.7236	79.1887	0.0876618	23.2228	100.221	85	0	-12.7747	10	846.667	259682	5.23907e+06
716/100/2005/0	0	101	2005	2	44	57.0377	39.4498	3.51255	16.7509	281.164	89	0	-12.7747	10	843.333	259825	5.23915e+06
857/100/2005/0	0	101	2005	2	44	67.982	30.0134	2.00464	12.3264	190.496	91	0	-12.7747	20	900	259753	5.23954e+06
87/100/2005/1	0	102	2005	3	37	19.8308	0	80.1692	59.133	505.801	100	1	-2.38658	20	880	259075	5.24566e+06
125/100/2005/1	0	102	2005	3	37	0	0	100	73.9483	10.4628	100	1	-2.38658	20	890	259086	5.24585e+06
39/100/2005/1	1	102	2005	3	37	1.13584	5.77044	93.0937	70.6373	141.644	100	1	-2.38658	20	890	259079	5.24594e+06
167/100/2005/1	0	102	2005	3	37	0	21.3046	78.6954	61.6531	259.235	100	1	-2.38658	20	890	259078	5.24605e+06
1/100/2005/1	2	102	2005	3	37	17.6802	0	82.3198	60.2075	463.697	100	1	-2.38658	20	880	259085	5.24576e+06
1063/100/2005/0	0	103	2005	2	53	0	40.042	59.958	42.4894	343.023	79	0	-16.9561	20	610	256616	5.24017e+06
946/100/2005/0	0	103	2005	2	53	0	0	100	61.0098	0.0976916	68	0	-16.9561	0	560	256556	5.23622e+06
1066/100/2005/0	0	103	2005	2	53	0	0	100	61	0	86	0	-16.9561	20	620	256666	5.23968e+06
1065/100/2005/0	0	103	2005	2	53	0	29.1659	70.8341	52.623	132.244	86	0	-16.9561	20	650	255914	5.23572e+06
897/100/2005/0	0	103	2005	2	53	0	27.0704	72.9296	57.8511	238.982	86	0	-16.9561	20	640	255996	5.2357e+06
1116/100/2005/0	0	103	2005	2	53	0	23.2737	76.7263	51.203	309.476	76	0	-16.9561	10	563.333	256516	5.23563e+06
943/100/2005/0	0	103	2005	2	53	0	0	100	61	5.04871e-29	29	0	-16.9561	10	563.333	256642	5.23669e+06
958/100/2005/0	0	103	2005	2	53	47.5043	52.3254	0.170297	22.3046	27.1212	78	0	-16.9561	20	610	256715	5.24045e+06
1002/100/2005/0	0	103	2005	2	53	0	57.9097	42.0903	36.6061	382.306	85	0	-16.9561	10	566.667	256452	5.23546e+06
798/100/2005/0	0	103	2005	2	53	0	4.91516	95.0848	58.9848	78.5628	53	0	-16.9561	0	560	256335	5.23515e+06
736/100/2005/0	0	103	2005	2	53	0	0	100	59.8736	5.51244	62	0	-16.9561	20	570	256544	5.23631e+06
1103/100/2005/0	1	103	2005	2	53	0	27.1459	72.8541	49.8702	332.45	72	0	-16.9561	0	560	256417	5.2352e+06
964/100/2005/0	0	103	2005	2	53	73.7539	0	26.2461	21.3922	767.866	86	0	-16.9561	20	620	256149	5.23562e+06
817/100/2005/0	0	103	2005	2	53	52.9678	0	47.0322	40.6079	1058.29	86	0	-16.9561	20	590	256710	5.2388e+06
1035/100/2005/0	0	103	2005	2	53	39.1247	10.331	50.5442	42.8146	1074.51	83	0	-16.9561	20	590	256728	5.23871e+06
731/100/2005/0	0	103	2005	2	53	0	0	100	57.9117	9.2384	86	0	-16.9561	20	610	256683	5.23911e+06
1061/100/2005/0	0	103	2005	2	53	0	0	100	60.14	4.42035	67	0	-16.9561	10	566.667	256535	5.23642e+06
1074/100/2005/0	0	103	2005	2	53	75.7276	0	24.2724	22.5676	488.337	87	0	-16.9561	30	593.333	256189	5.23542e+06
940/100/2005/0	0	103	2005	2	53	98.1431	0	1.85687	15.2219	39.8744	74	0	-16.9561	20	730	255239	5.23551e+06
711/100/2005/0	0	103	2005	2	53	0	40.6384	59.3616	44.1332	399.872	85	0	-16.9561	10	565	256463	5.23536e+06
899/100/2005/0	0	103	2005	2	53	27.7528	7.20318	65.044	44.6264	387.921	87	0	-16.9561	20	580	256569	5.23745e+06
755/100/2005/0	0	103	2005	2	53	0	33.2056	66.7944	51.5522	140.095	85	0	-16.9561	20	660	255789	5.2357e+06
944/100/2005/0	0	103	2005	2	53	79.331	0	20.669	22.0037	283.857	88	0	-16.9561	20	580	256622	5.23793e+06
721/100/2005/0	1	103	2005	2	53	0	33.8157	66.1843	47.6404	356.621	61	0	-16.9561	10	563.333	256575	5.23582e+06
1068/100/2005/0	0	103	2005	2	53	89.1014	0	10.8986	19.0086	217.34	75	0	-16.9561	20	720	255429	5.23557e+06
953/100/2005/0	0	103	2005	2	53	66.6131	0	33.3869	29.0257	512.411	69	0	-16.9561	20	570	256570	5.23715e+06
917/100/2005/0	0	103	2005	2	53	17.3501	1.26659	81.3833	53.3019	339.188	69	0	-16.9561	10	583.333	256782	5.2385e+06
1131/100/2005/0	0	103	2005	2	53	18.5037	0	81.4963	52.8008	291.351	82	0	-16.9561	20	620	256648	5.23988e+06
1110/100/2005/0	0	103	2005	2	53	39.0177	0	60.9823	48.7208	793.73	86	0	-16.9561	20	590	256700	5.2389e+06
765/100/2005/0	0	103	2005	2	53	70.6797	0	29.3203	22.9081	612.185	87	0	-16.9561	20	610	256186	5.23551e+06
1058/100/2005/0	0	103	2005	2	53	0	0	100	58.0952	8.99093	88	0	-16.9561	20	620	256673	5.23919e+06
894/100/2005/0	0	103	2005	2	53	100	0	0	9.90369	20.087	87	0	-16.9561	20	580	256179	5.23532e+06
706/100/2005/0	0	103	2005	2	53	40.8777	0	59.1223	40.7306	474.822	87	0	-16.9561	10	576.667	256574	5.23754e+06
951/100/2005/0	0	103	2005	2	53	9.41037	38.5571	52.0325	46.1795	268.05	86	0	-16.9561	20	680	255709	5.23567e+06
843/100/2005/0	0	103	2005	2	53	0	42.5305	57.4695	41.9684	362.301	85	0	-16.9561	10	563.333	256482	5.23554e+06
1093/100/2005/0	0	103	2005	2	53	19.497	8.73539	71.7676	47.3155	329.69	88	0	-16.9561	20	580	256562	5.23734e+06
902/100/2005/0	0	103	2005	2	53	27.8924	0	72.1076	43.2952	354.188	87	0	-16.9561	20	590	256676	5.23815e+06
726/100/2005/0	0	103	2005	2	53	0	0	100	59.8555	5.55723	85	0	-16.9561	20	610	256685	5.23959e+06
763/100/2005/0	0	103	2005	2	53	52.5118	0	47.4882	32.995	437.942	88	0	-16.9561	20	580	256659	5.23803e+06
927/100/2005/0	0	103	2005	2	53	0	48.2465	51.7535	42.6198	453.173	62	0	-16.9561	10	563.333	256563	5.23572e+06
1135/100/2005/0	0	103	2005	2	53	33.6764	26.8117	39.5119	33.8426	489.081	54	0	-16.9561	20	570	256609	5.23706e+06
779/100/2005/0	0	103	2005	2	53	24.0797	19.7112	56.2091	39.4433	390.57	86	0	-16.9561	10	585	256730	5.23831e+06
829/100/2005/0	0	103	2005	2	53	0	0	100	61	0	78	0	-16.9561	20	570	256546	5.23601e+06
705/100/2005/0	0	103	2005	2	53	18.5869	6.8955	74.5176	55.9187	704.472	86	0	-16.9561	20	630	256091	5.23567e+06
912/100/2005/0	0	103	2005	2	53	10.0589	0	89.9411	57.3212	264.243	85	0	-16.9561	20	600	256692	5.239e+06
1123/100/2005/0	0	103	2005	2	53	0	0	100	57.9548	8.99796	85	0	-16.9561	20	620	256661	5.23939e+06
719/100/2005/0	0	103	2005	2	53	12.1373	20.4198	67.4429	51.8185	657.1	71	0	-16.9561	10	583.333	256753	5.23861e+06
1133/100/2005/0	0	103	2005	2	53	30.4114	21.7191	47.8695	40.937	428.348	86	0	-16.9561	20	690	255623	5.23564e+06
1126/100/2005/0	0	103	2005	2	53	0	0	100	61	0	37	0	-16.9561	20	570	256580	5.23658e+06
973/100/2005/0	0	103	2005	2	53	62.4995	0	37.5005	31.4978	475.288	86	0	-16.9561	20	580	256571	5.23765e+06
949/100/2005/0	0	103	2005	2	53	0	5.91974	94.0803	57.1696	93.2587	85	0	-16.9561	10	613.333	256620	5.23999e+06
892/100/2005/0	0	103	2005	2	53	0	48.7578	51.2422	41.0093	419.991	62	0	-16.9561	10	563.333	256653	5.23699e+06
1043/100/2005/0	0	103	2005	2	53	0	0.809326	99.1907	60.7914	4.70447	70	0	-16.9561	20	570	256559	5.23592e+06
866/100/2005/0	0	103	2005	2	53	0	0	100	57.9326	8.99546	87	0	-16.9561	20	630	256659	5.23929e+06
938/100/2005/0	0	103	2005	2	53	0	0	100	58.0238	8.99944	85	0	-16.9561	10	623.333	256672	5.23949e+06
1070/100/2005/0	0	103	2005	2	53	0	19.0828	80.9172	53.1761	259.567	69	0	-16.9561	10	563.333	256664	5.23687e+06
751/100/2005/0	0	103	2005	2	53	0	37.8532	62.1468	44.4455	368.468	85	0	-16.9561	10	613.333	256606	5.24009e+06
728/100/2005/0	0	103	2005	2	53	99.7482	0	0.251774	14.412	6.07409	78	0	-16.9561	20	720	255333	5.23554e+06
769/100/2005/0	0	103	2005	2	53	90.7751	0	9.22485	18.8464	180.828	86	0	-16.9561	20	580	256566	5.23775e+06
761/100/2005/0	0	103	2005	2	53	60.7917	0	39.2083	30.7452	491.739	83	0	-16.9561	20	570	256560	5.23725e+06
890/100/2005/0	0	103	2005	2	53	57.6121	3.16237	39.2255	33.0061	520.454	80	0	-16.9561	20	700	255525	5.23561e+06
1081/100/2005/0	0	103	2005	2	53	99.5866	0	0.41345	14.1687	9.6206	87	0	-16.9561	20	580	256579	5.23783e+06
703/100/2005/0	0	103	2005	2	53	0	67.097	32.903	36.2128	173.083	71	0	-16.9561	20	610	256709	5.24036e+06
1018/100/2005/0	0	103	2005	2	53	22.0221	0	77.9779	50.5384	388.481	70	0	-16.9561	20	570	256245	5.23515e+06
888/100/2005/0	0	103	2005	2	53	20.0316	0	79.9684	52.1414	309.604	82	0	-16.9561	20	620	256656	5.23979e+06
1091/100/2005/0	0	103	2005	2	53	41.8802	5.50729	52.6125	39.39	512.295	85	0	-16.9561	10	585	256763	5.2384e+06
1141/100/2005/0	0	103	2005	2	53	78.5707	0	21.4293	21.8313	432.207	81	0	-16.9561	20	580	256188	5.23521e+06
880/100/2005/0	0	103	2005	2	53	0	0	100	61	5.04871e-29	72	0	-16.9561	10	566.667	256548	5.23652e+06
762/100/2005/0	0	103	2005	2	53	0	0	100	61	5.04871e-29	60	0	-16.9561	10	563.333	256662	5.23678e+06
1127/100/2005/0	0	103	2005	2	53	0	0	100	61	0	74	0	-16.9561	10	563.333	256558	5.2361e+06
884/100/2005/0	0	103	2005	2	53	0	19.8594	80.1406	49.268	150.895	63	0	-16.9561	20	610	256666	5.24026e+06
905/100/2005/0	2	103	2005	2	53	0	44.6876	55.3124	42.4526	408.546	86	0	-16.9561	0	560	256479	5.23527e+06
985/100/2005/0	0	103	2005	2	53	0.188824	8.16991	91.6413	52.0612	94.7759	86	0	-16.9561	20	590	256691	5.23822e+06
936/100/2005/0	2	104	2005	1	30	0	2.17011	97.8299	65.882	102.136	90	0	-10.9429	0	660	255845	5.24235e+06
910/100/2005/0	4	104	2005	1	30	32.2643	0	67.7357	43.2546	661.097	61	0	-10.9429	10	665	256136	5.24239e+06
724/100/2005/0	3	104	2005	1	30	0	13.104	86.896	62.3607	168.513	78	0	-10.9429	0	660	255864	5.24241e+06
1130/100/2005/0	1	104	2005	1	30	0	32.4882	67.5118	49.8019	56.1494	69	0	-10.9429	10	665	255942	5.24268e+06
1049/100/2005/0	5	104	2005	1	30	0	4.97865	95.0213	57.6513	74.6734	65	0	-10.9429	0	660	255921	5.24249e+06
1056/100/2005/0	6	104	2005	1	30	11.9291	0	88.0709	54.8292	301.934	75	0	-10.9429	10	665	255997	5.24225e+06
1108/100/2005/0	9	104	2005	1	30	63.0417	0	36.9583	26.3271	704.799	51	0	-10.9429	20	660	256207	5.24244e+06
859/100/2005/0	15	104	2005	1	30	2.71813	0	97.2819	64.2484	158.54	87	0	-10.9429	10	665	255936	5.24226e+06
729/100/2005/0	1	104	2005	1	30	0	0	100	60.9954	0.0277115	57	0	-10.9429	10	665	256061	5.24234e+06
887/100/2005/0	3	104	2005	1	30	0	33.1132	66.8868	49.7019	56.6998	77	0	-10.9429	0	660	255936	5.24259e+06
712/100/2005/0	0	105	2005	3	27	99.7107	0	0.289302	16.8615	5.84748	88	0	-5.31857	10	653.333	256724	5.2429e+06
1104/100/2005/0	0	105	2005	3	27	84.3574	0	15.6426	23.505	260.903	86	0	-5.31857	20	660	256747	5.24269e+06
801/100/2005/0	0	105	2005	3	27	57.9854	0	42.0146	35.4176	474.263	86	0	-5.31857	20	650	256757	5.24259e+06
906/100/2005/0	0	105	2005	3	27	100	0	0	16.5316	0.249003	88	0	-5.31857	10	653.333	256732	5.24279e+06
1117/100/2005/0	0	105	2005	3	27	10.1986	73.006	16.7954	30.2305	196.838	89	0	-5.31857	20	670	256792	5.24317e+06
847/100/2005/0	1	105	2005	3	27	22.2246	51.6739	26.1016	32.6186	294.457	89	0	-5.31857	20	660	256744	5.2431e+06
930/100/2005/0	0	105	2005	3	27	0	91.7181	8.28186	27.9815	98.4438	89	0	-5.31857	20	680	256861	5.24324e+06
1006/100/2005/0	0	105	2005	3	27	46.5401	17.014	36.4459	34.3885	414.132	88	0	-5.31857	10	653.333	256723	5.24299e+06
722/100/2005/0	0	105	2005	3	27	0	92.6077	7.39233	27.6612	88.7224	86	0	-5.31857	20	690	256939	5.2433e+06
715/100/2005/0	1	105	2005	3	27	0	0	100	61	0	86	0	-5.31857	20	660	256863	5.24243e+06
1022/100/2005/0	0	105	2005	3	27	21.2923	0	78.7077	51.6314	324.448	87	0	-5.31857	20	660	256803	5.24251e+06
1120/100/2005/0	0	106	2005	2	56	0	0	100	63	0	88	0	-17.5461	20	820	259646	5.24231e+06
858/100/2005/0	0	106	2005	2	56	0	10.6863	89.3137	58.8323	145.169	88	0	-17.5461	10	823.333	259658	5.2422e+06
746/100/2005/0	0	106	2005	2	56	0.928233	5.70656	93.3652	59.1636	108.638	69	0	-17.5461	20	770	259868	5.24293e+06
955/100/2005/0	2	106	2005	2	56	80.8066	0	19.1934	22.7396	396.225	84	0	-17.5461	20	790	260028	5.24331e+06
1107/100/2005/0	0	106	2005	2	56	0	0.452086	99.5479	62.5585	7.21163	91	0	-17.5461	20	860	259747	5.24182e+06
1062/100/2005/0	0	106	2005	2	56	20.1689	0	79.8311	52.8407	313.875	91	0	-17.5461	20	770	259914	5.24302e+06
909/100/2005/0	0	106	2005	2	56	0	2.97116	97.0288	61.8412	43.8487	90	0	-17.5461	20	860	259708	5.2419e+06
1032/100/2005/0	1	106	2005	2	56	0	0	100	61.0161	0.224445	90	0	-17.5461	10	856.667	259864	5.24166e+06
714/100/2005/0	0	106	2005	2	56	0	2.90349	97.0965	61.8676	42.8799	91	0	-17.5461	20	850	259681	5.24201e+06
810/100/2005/0	1	106	2005	2	56	0	0	100	62.1099	6.20023	90	0	-17.5461	10	856.667	259796	5.24175e+06
723/100/2005/0	0	106	2005	2	56	0	45.1796	54.8204	45.38	376.716	89	0	-17.5461	20	810	259669	5.24249e+06
1048/100/2005/0	0	106	2005	2	56	0	28.912	71.088	51.7243	312.61	89	0	-17.5461	20	800	259675	5.24259e+06
717/100/2005/0	1	106	2005	2	56	3.30146	0	96.6985	60.2646	125.151	86	0	-17.5461	20	860	259890	5.24156e+06
1055/100/2005/0	1	106	2005	2	56	0	15.1457	84.8543	57.0932	195.476	90	0	-17.5461	20	840	259670	5.2421e+06
702/100/2005/0	0	106	2005	2	56	60.9329	0	39.0671	30.0397	415.137	88	0	-17.5461	20	780	260000	5.24322e+06
935/100/2005/0	0	106	2005	2	56	0	5.86396	94.136	60.7131	83.9607	89	0	-17.5461	20	810	259654	5.2424e+06
948/100/2005/0	0	106	2005	2	56	13.5962	50.4499	35.9539	35.8243	437.954	46	0	-17.5461	20	770	259809	5.24286e+06
886/100/2005/0	0	106	2005	2	56	0	1.72104	98.279	62.3288	25.7264	89	0	-17.5461	20	790	259693	5.24269e+06
1129/100/2005/0	0	106	2005	2	56	11.0672	30.1333	58.7995	45.2717	466.755	77	0	-17.5461	20	780	259749	5.24279e+06
883/100/2005/0	0	106	2005	2	56	22.4053	0	77.5947	48.9785	309.715	89	0	-17.5461	20	770	259955	5.24312e+06
85/100/2005/1	1	107	2005	3	39	0	22.4389	77.5611	54.0244	278.462	100	1	-2.74825	20	690	259134	5.24276e+06
168/100/2005/1	4	107	2005	3	39	0	69.215	30.785	35.314	340.925	100	1	-2.74825	20	700	259136	5.24265e+06
135/100/2005/1	0	108	2005	3	41	0	43.6118	56.3882	47.1579	268.411	100	1	-3.00881	20	720	257132	5.24281e+06
96/100/2005/1	0	108	2005	3	41	0	17.4635	82.5365	56.4595	97.4372	100	1	-3.00881	20	720	257136	5.24263e+06
11/100/2005/1	0	108	2005	3	41	0	32.8578	67.1422	52.457	149.135	100	1	-3.00881	20	720	257134	5.24272e+06
60/100/2005/1	1	108	2005	3	41	0	41.1944	58.8056	44.5866	384.818	100	1	-3.00881	20	720	257130	5.24293e+06
188/100/2005/1	3	108	2005	3	41	0	32.175	67.825	48.2797	341.618	100	1	-3.00881	20	720	257128	5.24301e+06
140/100/2005/1	1	109	2005	3	62	0	0	100	71.157	39.0334	96	1	-4.13429	10	633.333	256169	5.24088e+06
166/100/2005/1	0	109	2005	3	62	0	0	100	64.9323	69.6604	100	1	-4.13429	10	623.333	256175	5.2406e+06
84/100/2005/1	0	109	2005	3	62	0	0	100	71.9533	46.2098	100	1	-4.13429	10	626.667	256173	5.24068e+06
52/100/2005/1	0	109	2005	3	62	0	0	100	63.3071	26.9768	92	1	-4.13429	20	640	256167	5.241e+06
211/100/2005/1	0	109	2005	3	62	0	0	100	74.7595	3.30913	100	1	-4.13429	10	633.333	256171	5.24079e+06
305/100/2005/0	1	110	2005	2	54	0.65416	88.4027	10.9432	25.3977	183.385	89	0	-17.1424	20	730	259596	5.24421e+06
264/100/2005/0	0	110	2005	2	54	18.6627	0	81.3373	49.9015	267.885	74	0	-17.1424	20	720	259549	5.24371e+06
441/100/2005/0	0	110	2005	2	54	0	0.552519	99.4475	63.7293	10.8716	89	0	-17.1424	10	726.667	259632	5.24438e+06
118/100/2005/0	1	110	2005	2	54	76.9279	15.3283	7.7438	20.8237	152.056	90	0	-17.1424	20	730	259588	5.24401e+06
548/100/2005/0	2	110	2005	2	54	4.09432	0	95.9057	53.2596	83.013	75	0	-17.1424	20	720	259546	5.24362e+06
290/100/2005/0	2	110	2005	2	54	0	2.68823	97.3118	60.6076	34.615	86	0	-17.1424	20	730	259826	5.24455e+06
587/100/2005/0	1	110	2005	2	54	29.4048	56.5303	14.0648	25.6801	243.587	89	0	-17.1424	20	730	259595	5.24412e+06
655/100/2005/0	1	110	2005	2	54	0	0	100	61.5921	9.28083	86	0	-17.1424	10	703.333	259451	5.24333e+06
687/100/2005/0	2	110	2005	2	54	30.5698	0	69.4302	47.2914	428.217	87	0	-17.1424	20	720	259556	5.24381e+06
574/100/2005/0	1	110	2005	2	54	0	38.5403	61.4597	44.9936	403.337	90	0	-17.1424	20	730	259790	5.24445e+06
130/100/2005/0	1	110	2005	2	54	22.9901	0	77.0099	46.8568	439.615	88	0	-17.1424	20	720	259531	5.24351e+06
370/100/2005/0	0	110	2005	2	54	12.2355	0	87.7645	56.1528	311.822	90	0	-17.1424	20	720	259501	5.24343e+06
15/100/2005/0	0	110	2005	2	54	0	43.0458	56.9542	45.4001	457.809	89	0	-17.1424	10	726.667	259598	5.24431e+06
158/100/2005/0	1	110	2005	2	54	0	42.7679	57.2321	44.9653	467.62	90	0	-17.1424	20	730	259739	5.2444e+06
404/100/2005/0	0	110	2005	2	54	63.5431	0	36.4569	33.3787	495.168	89	0	-17.1424	20	730	259578	5.24393e+06
19/100/2005/1	0	111	2005	3	61	14.137	0	85.863	53.1272	337.408	94	1	-3.98645	20	660	256336	5.24005e+06
103/100/2005/1	0	111	2005	3	61	45.1478	5.01279	49.8394	34.0405	631.506	94	1	-3.98645	20	640	256435	5.24005e+06
62/100/2005/1	0	111	2005	3	61	0.013103	24.0741	75.9128	50.3435	303.028	78	1	-3.98645	10	603.333	256631	5.24005e+06
191/100/2005/1	3	111	2005	3	61	23.8216	30.4036	45.7748	33.6858	447.507	94	1	-3.98645	20	620	256530	5.24005e+06
147/100/2005/1	0	111	2005	3	61	0	0.0261487	99.9739	58.7421	8.58526	100	1	-3.98645	20	680	256219	5.24005e+06
208/100/2005/1	0	112	2005	3	59	0	0	100	55.5193	2.84606	100	1	-3.74833	20	700	256212	5.23869e+06
81/100/2005/1	0	112	2005	3	59	0	0	100	56.902	7.79444	99	1	-3.74833	20	680	256213	5.23859e+06
49/100/2005/1	0	112	2005	3	59	0	0	100	55	0	100	1	-3.74833	20	740	256208	5.23889e+06
137/100/2005/1	0	112	2005	3	59	0	0	100	55	5.04871e-29	100	1	-3.74833	20	720	256210	5.23879e+06
180/100/2005/1	0	112	2005	3	59	12.1389	0	87.8611	52.0707	197.2	100	1	-3.74833	20	760	256206	5.23898e+06
119/100/2005/0	3	113	2005	2	50	49.1806	0.97394	49.8455	38.5181	503.094	85	0	-3.47216	20	760	257370	5.24297e+06
10/100/2006/0	1	114	2006	3	34	88.1463	0	11.8537	22.1242	247.73	89	0	-13.3071	20	730	259337	5.24416e+06
297/100/2006/0	2	114	2006	3	34	71.6459	9.49033	18.8638	28.6284	530.05	88	0	-13.3071	20	750	258976	5.24368e+06
737/100/2006/0	0	114	2006	3	34	1.39914	0	98.6009	63.0842	56.3858	86	0	-13.3071	20	740	258829	5.24333e+06
334/100/2006/0	2	114	2006	3	34	83.3908	0	16.6092	22.6826	224.554	89	0	-13.3071	20	730	259300	5.24406e+06
325/100/2006/0	3	114	2006	3	34	62.5199	0	37.4801	34.7373	549.254	90	0	-13.3071	20	730	259489	5.24451e+06
647/100/2006/0	2	114	2006	3	34	72.1276	0	27.8724	27.149	321.659	88	0	-13.3071	10	723.333	259231	5.24398e+06
162/100/2006/0	0	114	2006	3	34	100	0	0	16.7014	0.874735	90	0	-13.3071	20	730	259379	5.24434e+06
610/100/2006/0	0	114	2006	3	34	68.6861	18.5276	12.7863	25.1908	319.324	89	0	-13.3071	20	750	258929	5.2436e+06
451/100/2006/0	2	114	2006	3	34	99.2327	0	0.767333	16.4604	27.412	90	0	-13.3071	10	743.333	259090	5.24384e+06
48/100/2006/0	0	114	2006	3	34	72.6189	0	27.3811	30.1429	458.124	92	0	-13.3071	10	723.333	259571	5.24457e+06
487/100/2006/0	0	114	2006	3	34	93.5544	0	6.44559	20.0181	140.326	91	0	-13.3071	20	730	259357	5.24425e+06
204/100/2006/0	1	114	2006	3	34	60.5059	0	39.4941	35.9572	550.57	87	0	-13.3071	20	730	259637	5.24475e+06
122/100/2006/0	2	114	2006	3	34	98.1274	0	1.87258	16.749	29.4002	88	0	-13.3071	10	736.667	259164	5.24392e+06
777/100/2006/0	3	114	2006	3	34	85.2461	0	14.7539	24.935	448.988	88	0	-13.3071	20	750	259025	5.24376e+06
533/100/2006/0	0	114	2006	3	34	85.7434	0	14.2566	23.8432	281.643	91	0	-13.3071	10	723.333	259608	5.24465e+06
414/100/2006/0	0	114	2006	3	34	26.0572	0	73.9428	51.4039	533.08	86	0	-13.3071	20	750	258857	5.24343e+06
638/100/2006/0	0	114	2006	3	34	90.0175	0	9.98251	21.1545	213.637	88	0	-13.3071	20	730	259417	5.24444e+06
136/100/2006/0	0	114	2006	3	34	48.7532	4.71947	46.5273	39.6725	581.669	88	0	-13.3071	20	760	258878	5.24351e+06
451/100/2006/1	4	115	2006	1	54	0	64.6001	35.3999	37.266	192.323	100	1	-18.58	20	870	253780	5.23502e+06
355/100/2006/1	2	115	2006	1	54	13.5765	4.7533	81.6702	50.3518	334.357	100	1	-18.58	20	870	253531	5.23501e+06
161/100/2006/1	3	115	2006	1	54	16.0334	0.242537	83.7241	50.7416	358.846	100	1	-18.58	20	870	253423	5.23499e+06
374/100/2006/1	0	115	2006	1	54	0	0	100	56.0675	0.400649	100	1	-18.58	30	923.333	253287	5.23474e+06
1/100/2006/1	1	115	2006	1	54	0.153249	45.2577	54.5891	44.2952	256.107	100	1	-18.58	20	870	253332	5.23499e+06
283/100/2006/1	0	115	2006	1	54	0	47.4615	52.5385	44.8271	289.864	100	1	-18.58	20	880	253283	5.23496e+06
74/100/2006/1	1	115	2006	1	54	0	37.3856	62.6144	47.0297	245.175	100	1	-18.58	20	870	253629	5.23502e+06
333/100/2006/1	0	115	2006	1	54	0	16.3183	83.6817	52.405	68.5828	95	1	-18.58	10	863.333	253786	5.2348e+06
266/100/2006/1	3	115	2006	1	54	0	63.4291	36.5709	38.2461	222.081	100	1	-18.58	20	870	253728	5.23504e+06
467/100/2006/1	3	115	2006	1	54	0	17.3802	82.6198	51.179	112.182	100	1	-18.58	20	960	253291	5.23454e+06
170/100/2006/1	2	115	2006	1	54	0	42.4171	57.5829	43.8336	202.112	100	1	-18.58	10	876.667	253784	5.23491e+06
185/100/2006/1	2	115	2006	1	54	0	0.587321	99.4127	55.885	2.35103	100	1	-18.58	10	946.667	253289	5.23464e+06
88/100/2006/1	0	115	2006	1	54	0	0.854814	99.1452	57.9876	16.6514	100	1	-18.58	20	910	253285	5.23484e+06
126/100/2006/0	0	116	2006	3	33	80.6208	0	19.3792	27.6275	562.452	90	0	-13.1632	10	723.333	259222	5.24379e+06
124/100/2006/0	2	116	2006	3	33	34.317	0	65.683	38.8259	599.602	89	0	-13.1632	20	730	258842	5.24278e+06
753/100/2006/0	0	116	2006	3	33	76.9874	0	23.0126	20.8492	607.237	85	0	-13.1632	10	686.667	258387	5.24168e+06
779/100/2006/0	0	116	2006	3	33	85.9821	0	14.0179	12.1599	313.461	89	0	-13.1632	20	730	258801	5.24259e+06
711/100/2006/0	0	116	2006	3	33	29.9484	0	70.0516	44.9294	681.619	89	0	-13.1632	20	680	258192	5.24124e+06
103/100/2006/0	0	116	2006	3	33	89.3183	0	10.6817	13.4995	239.158	85	0	-13.1632	20	700	258491	5.24187e+06
740/100/2006/0	1	116	2006	3	33	93.9128	0	6.08718	14.8496	147.337	91	0	-13.1632	20	720	258631	5.24212e+06
388/100/2006/0	0	116	2006	3	33	45.7644	25.6915	28.5441	29.5794	614.291	87	0	-13.1632	20	680	258225	5.24133e+06
268/100/2006/0	0	116	2006	3	33	87.7153	0	12.2847	16.3025	288.305	90	0	-13.1632	20	710	258592	5.24203e+06
220/100/2006/0	1	116	2006	3	33	52.1664	0	47.8336	35.8222	1068.07	87	0	-13.1632	20	680	258350	5.2416e+06
270/100/2006/0	0	116	2006	3	33	47.3533	0	52.6467	35.0086	809.974	91	0	-13.1632	20	720	258969	5.24305e+06
140/100/2006/0	0	116	2006	3	33	41.281	0	58.719	42.8962	1038.24	91	0	-13.1632	10	715	259125	5.24332e+06
455/100/2006/0	1	116	2006	3	33	24.24	0	75.76	61.456	661.113	90	0	-13.1632	20	720	259207	5.2437e+06
418/100/2006/0	0	116	2006	3	33	23.5699	0	76.4301	49.0049	603.069	90	0	-13.1632	20	710	259076	5.2432e+06
612/100/2006/0	1	116	2006	3	33	63.9068	0	36.0932	26.4894	510.892	90	0	-13.1632	20	720	258731	5.2424e+06
651/100/2006/0	2	116	2006	3	33	100	0	0	16	0	87	0	-13.1632	20	730	259207	5.24389e+06
742/100/2006/0	0	116	2006	3	33	27.0765	0	72.9235	46.5664	641.52	91	0	-13.1632	20	710	259034	5.24314e+06
550/100/2006/0	0	116	2006	3	33	22.9596	5.28534	71.7551	57.1773	893.366	88	0	-13.1632	20	680	258317	5.2415e+06
336/100/2006/0	0	116	2006	3	33	47.7721	0	52.2279	34.7699	810.637	90	0	-13.1632	20	720	258927	5.24297e+06
673/100/2006/0	0	116	2006	3	33	100	0	0	9.86264	15.2558	88	0	-13.1632	10	713.333	257789	5.24115e+06
33/100/2006/0	1	116	2006	3	33	80.9881	0	19.0119	18.9694	768.426	90	0	-13.1632	20	690	257977	5.2411e+06
433/100/2006/0	0	116	2006	3	33	98.6298	0	1.3702	10.2599	60.9033	85	0	-13.1632	10	693.333	258441	5.24178e+06
301/100/2006/0	0	116	2006	3	33	44.6263	0	55.3737	44.3153	1245.69	90	0	-13.1632	10	715	259174	5.2435e+06
510/100/2006/0	0	116	2006	3	33	70.5562	0	29.4438	23.1254	648.609	89	0	-13.1632	20	680	258063	5.24109e+06
299/100/2006/0	0	116	2006	3	33	88.6057	0	11.3943	12.8413	257.213	89	0	-13.1632	20	720	258770	5.2425e+06
416/100/2006/0	1	116	2006	3	33	66.9244	0	33.0756	27.5502	414.282	90	0	-13.1632	20	720	258664	5.24221e+06
781/100/2006/0	3	116	2006	3	33	16.2679	0	83.7321	64.4498	686.659	90	0	-13.1632	10	715	259192	5.24361e+06
614/100/2006/0	0	116	2006	3	33	50.3324	0	49.6676	40.264	1260.19	91	0	-13.1632	0	720	259150	5.24341e+06
138/100/2006/0	0	116	2006	3	33	41.5178	0	58.4822	37.8481	475.367	89	0	-13.1632	20	720	258697	5.2423e+06
240/100/2006/0	0	116	2006	3	33	20.779	0	79.221	50.1859	532.455	89	0	-13.1632	20	670	258142	5.24115e+06
586/100/2006/0	0	116	2006	3	33	82.0486	0	17.9514	16.0662	366.166	87	0	-13.1632	20	700	258547	5.24194e+06
649/100/2006/0	0	116	2006	3	33	41.8877	0	58.1123	36.8054	734.074	90	0	-13.1632	20	720	258886	5.24287e+06
357/100/2006/0	0	116	2006	3	33	87.1547	0	12.8453	14.8171	556.731	90	0	-13.1632	30	706.667	257877	5.2411e+06
453/100/2006/0	0	116	2006	3	33	56.9757	0	43.0243	26.9424	637.593	90	0	-13.1632	20	730	258816	5.24269e+06
67/100/2006/0	0	116	2006	3	33	18.5862	33.2501	48.1637	49.4599	765.167	86	0	-13.1632	20	680	258276	5.24143e+06
194/100/2006/0	3	117	2006	3	24	60.9329	0	39.0671	31.0397	415.137	88	0	-12.7196	20	780	260000	5.24322e+06
525/100/2006/0	4	117	2006	3	24	22.4053	0	77.5947	49.9785	309.715	89	0	-12.7196	20	770	259955	5.24312e+06
671/100/2006/0	2	117	2006	3	24	80.8066	0	19.1934	23.7396	396.225	84	0	-12.7196	20	790	260028	5.24331e+06
801/100/2006/0	3	117	2006	3	24	20.1689	0	79.8311	53.8407	313.875	91	0	-12.7196	20	770	259914	5.24302e+06
235/100/2006/1	0	118	2006	3	70	100	0	0	13	3.15544e-30	100	1	-7.8862	20	670	257194	5.23962e+06
280/100/2006/1	0	118	2006	3	70	77.8139	0	22.1861	26.5581	697.163	100	1	-7.8862	30	746.667	257535	5.24007e+06
163/100/2006/1	0	118	2006	3	70	0	48.9118	51.0882	47.5732	132.77	86	1	-7.8862	20	610	257566	5.23959e+06
113/100/2006/1	0	118	2006	3	70	71.3452	0	28.6548	26.9475	493.563	100	1	-7.8862	20	750	257435	5.24007e+06
18/100/2006/1	0	118	2006	3	70	92.6263	0	7.37373	16.1707	126.287	100	1	-7.8862	10	706.667	257186	5.24002e+06
188/100/2006/1	0	118	2006	3	70	0	78.4518	21.5482	43.1835	207.02	100	1	-7.8862	10	666.667	257686	5.24004e+06
422/100/2006/1	0	118	2006	3	70	92.5152	0	7.48483	16.2185	128.036	100	1	-7.8862	20	680	257192	5.23972e+06
298/100/2006/1	0	118	2006	3	70	96.3328	0	3.66725	14.5769	65.3207	100	1	-7.8862	10	696.667	257188	5.23992e+06
209/100/2006/1	0	118	2006	3	70	85.2263	0	14.7737	20.008	282.851	100	1	-7.8862	10	713.333	257219	5.24007e+06
76/100/2006/1	0	118	2006	3	70	48.754	51.246	0	24.7866	132.168	100	1	-7.8862	30	676.667	257372	5.23957e+06
470/100/2006/1	0	118	2006	3	70	24.2509	35.2895	40.4597	46.3637	679.634	100	1	-7.8862	20	720	257635	5.24007e+06
268/100/2006/1	0	118	2006	3	70	99.9969	0.00311409	0	13.0007	0.016473	100	1	-7.8862	20	690	257272	5.23957e+06
285/100/2006/1	0	118	2006	3	70	0	0	100	59.7175	8.48516	83	1	-7.8862	10	603.333	257689	5.23973e+06
106/100/2006/1	0	118	2006	3	70	89.896	0	10.104	17.3447	167.946	100	1	-7.8862	20	690	257190	5.23982e+06
398/100/2006/1	0	118	2006	3	70	50.5333	0	49.4667	37.2639	598.983	100	1	-7.8862	20	740	257335	5.24007e+06
3/100/2006/1	0	118	2006	3	70	0	15.1543	84.8457	56.5854	81.9722	83	1	-7.8862	10	603.333	257642	5.23965e+06
357/100/2006/1	0	118	2006	3	70	0.360041	87.0433	12.5967	38.4365	46.3546	99	1	-7.8862	20	650	257472	5.23957e+06
91/100/2006/1	0	118	2006	3	70	0	26.8342	73.1658	51.4732	91.8853	92	1	-7.8862	20	620	257690	5.23982e+06
377/100/2006/1	0	118	2006	3	70	0	63.0652	36.9348	43.591	102.359	100	1	-7.8862	30	646.667	257688	5.23992e+06
100/100/2006/0	0	119	2006	3	49	35.365	0	64.635	45.1538	518.985	90	0	-7.6806	20	800	254940	5.23463e+06
265/100/2006/0	0	119	2006	3	49	42.1336	0	57.8664	42.1972	538.581	91	0	-7.6806	20	800	254989	5.23482e+06
71/100/2006/0	0	119	2006	3	49	100	0	0	11.4908	3.18228	91	0	-7.6806	20	760	255306	5.23529e+06
513/100/2006/0	0	119	2006	3	49	83.1908	0	16.8092	22.9003	308.9	92	0	-7.6806	20	790	255037	5.23501e+06
736/100/2006/0	0	119	2006	3	49	63.6382	0	36.3618	32.0901	511.163	91	0	-7.6806	20	790	255008	5.23493e+06
554/100/2006/0	0	119	2006	3	49	96.7454	0	3.25462	12.7162	90.0979	90	0	-7.6806	20	750	255273	5.23537e+06
243/100/2006/0	0	119	2006	3	49	58.5695	0	41.4305	34.4723	536.028	92	0	-7.6806	20	790	255094	5.23508e+06
714/100/2006/0	0	119	2006	3	49	55.6323	0	44.3677	35.2598	571.401	93	0	-7.6806	20	780	255172	5.23517e+06
583/100/2006/0	0	119	2006	3	49	44.1085	0	55.8915	41.269	544.583	91	0	-7.6806	10	796.667	254962	5.23473e+06
224/100/2006/0	0	119	2006	3	49	91.9739	0	8.02614	17.6043	179.925	80	0	-7.6806	20	740	255216	5.23546e+06
392/100/2006/0	0	119	2006	3	49	88.5163	0	11.4837	18.137	250.614	92	0	-7.6806	20	770	255242	5.23523e+06
429/100/2006/0	0	119	2006	3	49	49.16	0.112559	50.7275	38.1708	585.569	89	0	-7.6806	20	800	254926	5.23453e+06
94/100/2006/1	0	120	2006	3	69	3.35305	46.3697	50.2772	50.9754	304.121	66	1	-7.83314	10	643.333	256511	5.24276e+06
191/100/2006/1	4	120	2006	3	69	50.7222	0	49.2778	46.5811	840.825	48	1	-7.83314	0	650	256631	5.24287e+06
79/100/2006/1	2	120	2006	3	69	0	0	100	62	5.04871e-29	75	1	-7.83314	10	643.333	256641	5.24234e+06
360/100/2006/1	3	120	2006	3	69	0	0	100	62	0	94	1	-7.83314	0	640	256639	5.24244e+06
6/100/2006/1	0	120	2006	3	69	0	0	100	63.7986	21.9452	47	1	-7.83314	10	646.667	256561	5.2426e+06
288/100/2006/1	0	120	2006	3	69	0	52.3881	47.6119	51.235	278.933	59	1	-7.83314	10	646.667	256504	5.24266e+06
212/100/2006/1	1	120	2006	3	69	6.91352	0	93.0865	56.6807	126.74	94	1	-7.83314	20	680	256278	5.24305e+06
473/100/2006/1	6	120	2006	3	69	16.0061	0	83.9939	64.9938	441.427	59	1	-7.83314	0	650	256624	5.24296e+06
271/100/2006/1	1	120	2006	3	69	0	0	100	61.983	0.101553	77	1	-7.83314	20	650	256643	5.24224e+06
21/100/2006/1	3	120	2006	3	69	5.30869	0	94.6913	56.2232	94.4572	75	1	-7.83314	20	670	256161	5.24305e+06
423/100/2006/1	0	120	2006	3	69	0	0	100	62	5.04871e-29	4	1	-7.83314	0	660	256132	5.2428e+06
166/100/2006/1	2	120	2006	3	69	6.57846	0	93.4215	59.1055	118.981	75	1	-7.83314	0	640	256629	5.24253e+06
309/100/2006/1	5	120	2006	3	69	13.0628	0	86.9372	68.0514	381.462	85	1	-7.83314	0	650	256576	5.24304e+06
380/100/2006/1	3	120	2006	3	69	56.7131	0	43.2869	41.6856	752.219	48	1	-7.83314	10	643.333	256603	5.24281e+06
108/100/2006/1	0	120	2006	3	69	0	0	100	62	0	5	1	-7.83314	0	660	256131	5.2429e+06
116/100/2006/1	1	120	2006	3	69	0	7.00977	92.9902	72.0335	142.457	100	1	-7.83314	20	660	256478	5.24305e+06
301/100/2006/1	2	120	2006	3	69	0	0	100	56.6968	3.69542	32	1	-7.83314	0	660	256129	5.243e+06
457/100/2006/1	1	120	2006	3	69	0	0	100	61.7908	1.21117	100	1	-7.83314	20	670	256645	5.24214e+06
401/100/2006/1	4	120	2006	3	69	1.73238	7.12076	91.1469	61.8491	187.459	99	1	-7.83314	20	670	256378	5.24305e+06
337/100/2006/0	0	121	2006	2	63	84.4403	0	15.5597	18.5559	394.158	85	0	-15.3641	20	780	255795	5.23836e+06
489/100/2006/0	0	121	2006	2	63	75.382	0	24.618	20.3454	467.286	87	0	-15.3641	20	810	255701	5.23855e+06
164/100/2006/0	0	121	2006	2	63	72.9704	0	27.0296	20.9291	539.045	88	0	-15.3641	20	810	255660	5.23864e+06
125/100/2006/0	0	121	2006	2	63	82.0181	0	17.9819	11.3971	555.141	90	0	-15.3641	20	770	255836	5.23817e+06
326/100/2006/0	0	121	2006	2	63	79.4068	0	20.5932	13.5618	608.472	89	0	-15.3641	20	790	255504	5.23872e+06
300/100/2006/0	0	121	2006	2	63	72.9478	0	27.0522	23.8294	566.12	89	0	-15.3641	20	760	255724	5.23791e+06
139/100/2006/0	0	121	2006	2	63	66.474	0	33.526	21.8985	641.153	91	0	-15.3641	20	750	255707	5.23771e+06
454/100/2006/0	0	121	2006	2	63	57.9278	0	42.0722	26.8006	906.389	90	0	-15.3641	10	753.333	255807	5.23808e+06
780/100/2006/0	0	121	2006	2	63	50.4737	0	49.5263	33.8545	870.654	90	0	-15.3641	20	760	255754	5.238e+06
650/100/2006/0	0	121	2006	2	63	93.0577	0	6.94226	8.13483	257.994	86	0	-15.3641	20	770	255819	5.23827e+06
534/100/2006/0	0	121	2006	2	63	100	0	0	1	0	86	0	-15.3641	20	780	255302	5.2387e+06
12/100/2006/0	0	121	2006	2	63	76.8099	0	23.1901	21.5344	514.044	87	0	-15.3641	20	800	255747	5.23846e+06
49/100/2006/0	0	121	2006	2	63	100	0	0	1	0	91	0	-15.3641	20	790	255400	5.23871e+06
613/100/2006/0	0	121	2006	2	63	67.6092	0	32.3908	25.0087	594.72	89	0	-15.3641	20	750	255715	5.23781e+06
417/100/2006/0	0	121	2006	2	63	45.5078	1.47246	53.0197	32.2141	667.265	91	0	-15.3641	20	740	255704	5.23761e+06
639/100/2006/0	0	121	2006	2	63	66.1873	0	33.8127	22.2257	788.33	89	0	-15.3641	20	800	255593	5.2387e+06
741/100/2006/0	0	121	2006	2	63	13.2118	1.76907	85.0192	48.1413	358.547	82	0	-15.3641	20	730	255696	5.23751e+06
464/100/2006/1	0	122	2006	1	36	20.8345	52.6939	26.4716	31.391	363.028	93	1	-12.5954	10	753.333	258699	5.23934e+06
127/100/2006/1	0	122	2006	1	36	85.5566	0	14.4434	19.2217	308.931	95	1	-12.5954	30	693.333	258218	5.24008e+06
182/100/2006/1	0	122	2006	1	36	55.4758	1.72771	42.7965	31.7208	698.505	91	1	-12.5954	20	760	258701	5.23924e+06
205/100/2006/1	0	122	2006	1	36	60.1002	39.8998	0	11.379	105.751	100	1	-12.5954	20	790	258692	5.23974e+06
109/100/2006/1	0	122	2006	1	36	61.9833	36.9251	1.09156	11.2276	126.146	100	1	-12.5954	20	760	258696	5.23954e+06
35/100/2006/1	0	122	2006	1	36	36.4705	41.5356	21.9939	25.036	466.23	100	1	-12.5954	20	750	258435	5.24009e+06
14/100/2006/1	0	122	2006	1	36	92.1791	7.82092	0	4.64239	31.7928	100	1	-12.5954	30	796.667	258690	5.23984e+06
60/100/2006/1	0	122	2006	1	36	25.4522	15.7107	58.8371	42.9341	624.729	94	1	-12.5954	40	686.667	258190	5.23983e+06
231/100/2006/1	0	122	2006	1	36	77.8629	22.1371	0	7.6488	76.0134	100	1	-12.5954	20	780	258535	5.24009e+06
394/100/2006/1	0	122	2006	1	36	60.3135	39.6865	0	11.1838	101.879	100	1	-12.5954	20	770	258694	5.23964e+06
391/100/2006/1	0	122	2006	1	36	76.6365	0	23.3635	16.7845	623.272	100	1	-12.5954	30	803.333	258635	5.24009e+06
320/100/2006/1	0	122	2006	1	36	45.6972	13.466	40.8368	33.6024	577.533	100	1	-12.5954	20	720	258335	5.24009e+06
276/100/2006/1	0	122	2006	1	36	24.6871	68.6986	6.61426	21.3291	197.247	99	1	-12.5954	10	753.333	258697	5.23944e+06
151/100/2006/1	1	122	2006	1	36	47.6243	36.6873	15.6884	27.6967	359.049	100	1	-12.5954	30	746.667	258194	5.23963e+06
104/100/2006/1	0	122	2006	1	36	64.1567	0	35.8433	24.1476	800.487	100	1	-12.5954	20	810	258686	5.24006e+06
412/100/2006/1	0	122	2006	1	36	58.2976	0	41.7024	32.8512	607.787	92	1	-12.5954	20	680	258186	5.24003e+06
224/100/2006/1	0	122	2006	1	36	10.8787	0	89.1213	56.2102	276.545	99	1	-12.5954	20	680	258188	5.23993e+06
296/100/2006/1	0	122	2006	1	36	91.4764	0	8.52359	8.02892	271.416	100	1	-12.5954	20	800	258688	5.23994e+06
372/100/2006/1	0	122	2006	1	36	84.1265	0	15.8735	13.9877	440.211	96	1	-12.5954	20	780	258703	5.23914e+06
342/100/2006/1	0	122	2006	1	36	16.9562	54.1468	28.897	37.9178	376.315	95	1	-12.5954	30	723.333	258192	5.23973e+06
206/100/2006/0	3	123	2006	3	69	0	56.6497	43.3503	41.6061	318.269	91	0	-7.83314	10	826.667	257994	5.24368e+06
368/100/2006/0	2	123	2006	3	69	0	35.4411	64.5589	48.4114	279.645	81	0	-7.83314	10	835	258128	5.24381e+06
376/100/2006/0	2	123	2006	3	69	3.02532	90.3047	6.67002	27.8264	94.0292	90	0	-7.83314	20	800	257757	5.24352e+06
498/100/2006/0	1	123	2006	3	69	0.321584	62.7771	36.9013	39.2234	304.544	90	0	-7.83314	20	790	257542	5.24333e+06
537/100/2006/0	2	123	2006	3	69	0	59.7606	40.2394	40.4862	311.653	91	0	-7.83314	10	816.667	257920	5.24361e+06
54/100/2006/0	1	123	2006	3	69	0	71.0315	28.9685	36.4287	266.675	90	0	-7.83314	10	816.667	257842	5.24356e+06
726/100/2006/0	0	123	2006	3	69	42.8343	30.5323	26.6335	25.8515	394.311	80	0	-7.83314	10	843.333	258213	5.244e+06
573/100/2006/0	0	123	2006	3	69	0.0653308	94.7352	5.19943	27.8594	64.1631	90	0	-7.83314	0	840	258101	5.244e+06
83/100/2006/0	0	123	2006	3	69	47.5706	0	52.4294	32.6904	598.833	92	0	-7.83314	20	850	258323	5.24382e+06
89/100/2006/0	0	123	2006	3	69	0	66.4506	33.5494	38.0778	288.927	80	0	-7.83314	10	836.667	258115	5.24391e+06
346/100/2006/0	1	123	2006	3	69	6.53109	17.9284	75.5405	52.6068	276.374	90	0	-7.83314	10	773.333	257424	5.24314e+06
683/100/2006/0	1	123	2006	3	69	0	42.9061	57.0939	45.9663	302.51	89	0	-7.83314	10	825	258086	5.24373e+06
21/100/2006/0	0	123	2006	3	69	0	10.6815	89.3185	58.1547	123.645	90	0	-7.83314	20	780	257478	5.24324e+06
403/100/2006/0	0	123	2006	3	69	51.8746	5.85441	42.271	28.8251	559.725	83	0	-7.83314	10	843.333	258271	5.2439e+06
182/100/2006/0	2	123	2006	3	69	46.9597	0.304705	52.7356	40.7585	503.679	86	0	-7.83314	20	760	257363	5.24296e+06
699/100/2006/0	1	123	2006	3	69	31.0488	64.3263	4.62494	21.7657	154.096	89	0	-7.83314	20	800	257676	5.24346e+06
660/100/2006/0	0	123	2006	3	69	32.4089	18.0182	49.5729	40.9294	445.828	90	0	-7.83314	20	770	257397	5.24305e+06
255/100/2006/0	0	123	2006	3	69	22.9743	62.661	14.3647	25.9443	212.216	88	0	-7.83314	20	850	258147	5.24405e+06
173/100/2006/0	0	123	2006	3	69	25.48	71.8356	2.68437	22.1252	111.758	90	0	-7.83314	20	790	257606	5.2434e+06
440/100/2006/0	0	124	2006	2	65	100	0	0	11.8268	0.143184	90	0	-15.8	20	830	254103	5.23934e+06
277/100/2006/0	0	124	2006	2	65	100	0	0	11.0076	0.00757127	89	0	-15.8	20	860	254071	5.23907e+06
569/100/2006/0	0	124	2006	2	65	33.7325	0	66.2675	43.6173	546.533	84	0	-15.8	20	780	254730	5.2391e+06
470/100/2006/0	0	124	2006	2	65	100	0	0	11	0	87	0	-15.8	10	863.333	254225	5.23896e+06
561/100/2006/0	0	124	2006	2	65	92.0009	0	7.99909	15.19	190.61	91	0	-15.8	10	813.333	254320	5.23938e+06
146/100/2006/0	0	124	2006	2	65	100	0	0	11	0	91	0	-15.8	10	863.333	254313	5.2389e+06
233/100/2006/0	0	124	2006	2	65	100	0	0	11.5609	0.246289	86	0	-15.8	10	813.333	254232	5.23944e+06
78/100/2006/0	0	124	2006	2	65	96.8883	0	3.1117	12.587	78.417	90	0	-15.8	20	810	254386	5.23933e+06
763/100/2006/0	0	124	2006	2	65	100	0	0	11.9887	0.0111444	87	0	-15.8	20	830	254161	5.23942e+06
721/100/2006/0	0	124	2006	2	65	96.9977	0	3.00233	12.5312	75.7461	89	0	-15.8	20	790	254576	5.23922e+06
250/100/2006/0	0	124	2006	2	65	63.8668	0	36.1332	29.0884	580.04	88	0	-15.8	20	790	254658	5.23916e+06
110/100/2006/0	0	124	2006	2	65	100	0	0	11.4842	0.249752	90	0	-15.8	20	840	254053	5.23926e+06
593/100/2006/0	0	124	2006	2	65	100	0	0	11.2209	0.172129	88	0	-15.8	20	850	254034	5.23916e+06
398/100/2006/0	0	124	2006	2	65	100	0	0	11	0	91	0	-15.8	20	800	254477	5.23927e+06
749/100/2006/0	0	124	2006	2	65	100	0	0	11	0	88	0	-15.8	10	863.333	254146	5.23901e+06
621/100/2006/0	0	124	2006	2	65	97.1876	0	2.81236	12.2656	55.3487	96	0	-15.8	20	870	254368	5.23883e+06
575/100/2006/0	0	125	2006	2	47	2.46937	0	97.5306	60.79	57.8255	87	0	-20.6208	10	613.333	257042	5.23913e+06
800/100/2006/0	0	125	2006	2	47	32.9361	0	67.0639	45.9956	521.632	89	0	-20.6208	20	620	256901	5.24081e+06
385/100/2006/0	0	125	2006	2	47	63.3161	0	36.6839	30.9751	557.676	90	0	-20.6208	20	660	257075	5.24168e+06
84/100/2006/0	0	125	2006	2	47	6.50021	0	93.4998	58.2407	145.383	89	0	-20.6208	20	620	257009	5.23953e+06
3/100/2006/0	0	125	2006	2	47	16.1068	0	83.8932	51.0497	270.504	88	0	-20.6208	20	620	256908	5.24032e+06
770/100/2006/0	0	125	2006	2	47	48.4612	32.8935	18.6453	24.7677	330.247	89	0	-20.6208	20	630	256995	5.23983e+06
728/100/2006/0	0	125	2006	2	47	0	0	100	61.1755	4.26706	87	0	-20.6208	20	610	257019	5.23933e+06
155/100/2006/0	0	125	2006	2	47	13.3815	0	86.6185	55.5769	267.054	88	0	-20.6208	20	620	256869	5.24052e+06
670/100/2006/0	0	125	2006	2	47	83.3975	0	16.6025	21.1352	332.443	88	0	-20.6208	20	630	256988	5.2411e+06
31/100/2006/0	0	125	2006	2	47	5.92519	0.536465	93.5383	58.8874	140.735	88	0	-20.6208	20	640	257032	5.24129e+06
237/100/2006/0	0	125	2006	2	47	0.88194	30.7539	68.3641	49.5738	334.533	90	0	-20.6208	20	640	257039	5.24148e+06
329/100/2006/0	0	125	2006	2	47	0	0	100	60.7406	5.97035	88	0	-20.6208	20	630	256931	5.24022e+06
117/100/2006/0	0	125	2006	2	47	54.69	31.1511	14.1589	22.4299	270.967	88	0	-20.6208	20	630	256967	5.24002e+06
507/100/2006/0	0	125	2006	2	47	0	29.149	70.851	50.6319	314.123	89	0	-20.6208	20	640	257039	5.24139e+06
524/100/2006/0	0	125	2006	2	47	53.1874	0	46.8126	35.9382	597.811	89	0	-20.6208	20	630	256938	5.2409e+06
446/100/2006/0	0	125	2006	2	47	47.465	49.0635	3.47149	18.6261	83.098	89	0	-20.6208	20	630	256984	5.23992e+06
694/100/2006/0	0	125	2006	2	47	20.5944	0	79.4056	51.9087	392.639	80	0	-20.6208	20	670	257024	5.24206e+06
547/100/2006/0	0	125	2006	2	47	2.41047	0	97.5895	60.8189	56.4802	80	0	-20.6208	20	670	257099	5.24188e+06
257/100/2006/0	0	125	2006	2	47	0	0	100	62	0	88	0	-20.6208	10	613.333	257031	5.23923e+06
404/100/2006/0	0	125	2006	2	47	0	0	100	59.9847	8.03044	88	0	-20.6208	20	620	257013	5.23943e+06
604/100/2006/0	0	125	2006	2	47	54.3694	0	45.6306	35.359	595.666	89	0	-20.6208	10	626.667	257007	5.23962e+06
318/100/2006/0	0	125	2006	2	47	47.8518	0	52.1482	38.9733	577.886	89	0	-20.6208	20	620	256880	5.24072e+06
707/100/2006/0	1	125	2006	2	47	29.9374	0.246636	69.816	47.2345	504.528	91	0	-20.6208	20	650	257058	5.24159e+06
600/100/2006/0	0	125	2006	2	47	25.7096	3.55251	70.7379	47.9458	479.483	88	0	-20.6208	20	630	256949	5.24013e+06
64/100/2006/0	3	125	2006	2	47	35.6006	0	64.3994	44.5557	550.467	89	0	-20.6208	10	666.667	257096	5.24178e+06
92/100/2006/0	0	125	2006	2	47	32.8669	0	67.1331	45.3983	516.499	86	0	-20.6208	20	610	257051	5.23904e+06
480/100/2006/0	0	125	2006	2	47	36.8114	0	63.1886	42.7821	488.098	88	0	-20.6208	20	620	256884	5.24042e+06
355/100/2006/0	0	125	2006	2	47	51.992	0	48.008	36.5239	599.297	88	0	-20.6208	20	640	257003	5.2412e+06
193/100/2006/0	0	125	2006	2	47	84.1322	0	15.8678	20.7752	320.531	89	0	-20.6208	20	630	256975	5.241e+06
216/100/2006/0	0	125	2006	2	47	0	0	100	62	5.04871e-29	77	0	-20.6208	20	670	257063	5.24197e+06
632/100/2006/0	0	125	2006	2	47	23.7713	0	76.2287	50.5898	417.497	88	0	-20.6208	20	620	256873	5.24062e+06
290/100/2006/0	0	125	2006	2	47	74.8181	6.31706	18.8648	22.7491	361.942	90	0	-20.6208	20	630	257000	5.23973e+06
730/100/2006/0	2	126	2006	2	66	0	2.59472	97.4053	59.6525	30.1623	87	0	-16.0269	10	805	253938	5.23791e+06
686/100/2006/0	0	126	2006	2	66	0	46.6998	53.3002	45.84	298.352	88	0	-16.0269	10	773.333	254321	5.23777e+06
371/100/2006/0	1	126	2006	2	66	0	54.3765	45.6235	44.4469	267.559	90	0	-16.0269	20	780	254257	5.23772e+06
379/100/2006/0	0	126	2006	2	66	60.512	4.58207	34.9059	23.8963	830.738	91	0	-16.0269	20	760	254686	5.23772e+06
209/100/2006/0	0	126	2006	2	66	0	41.9126	58.0874	49.3006	328.779	89	0	-16.0269	10	773.333	254403	5.23781e+06
94/100/2006/0	1	126	2006	2	66	0	34.0923	65.9077	51.4332	222.679	91	0	-16.0269	20	780	254169	5.23774e+06
540/100/2006/0	0	126	2006	2	66	0	31.8043	68.1957	55.9291	277.595	90	0	-16.0269	10	776.667	254495	5.2378e+06
577/100/2006/0	0	126	2006	2	66	0	0	100	62	0	91	0	-16.0269	20	790	254072	5.23778e+06
57/100/2006/0	1	126	2006	2	66	27.3086	26.8331	45.8583	38.8623	669.151	91	0	-16.0269	20	770	254587	5.23774e+06
406/100/2006/0	3	126	2006	2	66	0	34.1236	65.8764	48.8783	210.593	88	0	-16.0269	20	810	253896	5.23797e+06
259/100/2006/0	0	126	2006	2	66	0	4.43464	95.5654	60.4167	43.8893	89	0	-16.0269	10	795	253984	5.23782e+06
701/100/2006/0	0	126	2006	2	66	26.6481	13.1542	60.1977	39.9335	699.467	84	0	-16.0269	20	760	254751	5.23776e+06
212/100/2006/0	0	127	2006	2	65	74.9527	0	25.0473	24.5136	469.604	90	0	-15.8	20	810	254757	5.23935e+06
732/100/2006/0	0	127	2006	2	65	100	0	0	11.8209	0.14702	91	0	-15.8	20	830	254274	5.23967e+06
86/100/2006/0	2	127	2006	2	65	89.4076	0	10.5924	17.1011	238.984	86	0	-15.8	10	813.333	254237	5.23951e+06
689/100/2006/0	0	127	2006	2	65	83.5722	0	16.4278	20.2139	343.227	91	0	-15.8	20	810	254667	5.23939e+06
579/100/2006/0	2	127	2006	2	65	89.8662	0	10.1338	17.0669	227.671	92	0	-15.8	10	816.667	254421	5.23956e+06
425/100/2006/0	0	127	2006	2	65	88.0463	0	11.9537	17.9768	263.119	91	0	-15.8	20	810	254577	5.23944e+06
96/100/2006/0	0	127	2006	2	65	99.9382	0	0.0618129	12.0309	1.54437	91	0	-15.8	10	816.667	254481	5.2395e+06
261/100/2006/0	0	127	2006	2	65	93.5745	0	6.42553	15.2128	150.316	92	0	-15.8	20	830	254361	5.23964e+06
408/100/2006/0	0	127	2006	2	65	93.535	0	6.46504	15.0641	152.406	90	0	-15.8	20	820	254234	5.23961e+06
543/100/2006/0	0	127	2006	2	65	66.5255	0	33.4745	28.1767	580.579	87	0	-15.8	10	803.333	254842	5.23937e+06
152/100/2006/0	0	128	2006	2	47	86.0403	0	13.9597	22.847	211.97	89	0	-20.6208	10	703.333	257275	5.24179e+06
356/100/2006/1	0	129	2006	2	38	0	0	100	58.0026	12.0106	92	1	-7.21718	20	660	258651	5.24184e+06
397/100/2006/1	2	129	2006	2	38	25.6434	0	74.3566	52.9639	571.401	100	1	-7.21718	20	800	258151	5.24183e+06
2/100/2006/1	0	129	2006	2	38	50.0535	6.05193	43.8946	34.0985	406.335	95	1	-7.21718	20	700	258647	5.24206e+06
162/100/2006/1	0	129	2006	2	38	11.1416	3.58665	85.2718	50.826	165.842	100	1	-7.21718	20	680	258649	5.24194e+06
279/100/2006/1	5	129	2006	2	38	21.2639	42.7495	35.9866	45.9292	570.97	100	1	-7.21718	20	800	258148	5.24203e+06
208/100/2006/1	2	129	2006	2	38	0.488577	0	99.5114	68.2502	107.156	100	1	-7.21718	10	786.667	258153	5.24173e+06
284/100/2006/1	0	129	2006	2	38	64.5614	0	35.4386	28.0665	603.892	95	1	-7.21718	20	720	258596	5.24209e+06
17/100/2006/1	0	129	2006	2	38	0	0	100	68.6043	93.2176	100	1	-7.21718	20	760	258155	5.24163e+06
187/100/2006/1	1	129	2006	2	38	0	5.47275	94.5272	73.8109	82.7719	100	1	-7.21718	30	786.667	258297	5.24209e+06
112/100/2006/1	4	129	2006	2	38	41.7279	14.7523	43.5198	41.8302	677.453	100	1	-7.21718	20	800	258149	5.24193e+06
334/100/2006/1	0	129	2006	2	38	0	2.05337	97.9466	62.5585	30.4353	92	1	-7.21718	20	700	258661	5.24134e+06
51/100/2006/1	0	129	2006	2	38	0	0	100	63.9059	0.179273	92	1	-7.21718	10	706.667	258663	5.24124e+06
452/100/2006/1	0	129	2006	2	38	0	15.737	84.263	57.8626	201.692	100	1	-7.21718	10	686.667	258657	5.24154e+06
90/100/2006/1	0	129	2006	2	38	43.2889	0	56.7111	40.3232	954.275	100	1	-7.21718	20	740	258496	5.24209e+06
247/100/2006/1	0	129	2006	2	38	11.9645	0	88.0355	56.7016	391.934	99	1	-7.21718	10	713.333	258665	5.24114e+06
75/100/2006/1	0	129	2006	2	38	0	0	100	62.2749	10.825	92	1	-7.21718	10	656.667	258653	5.24174e+06
267/100/2006/1	1	129	2006	2	38	0	2.60485	97.3952	62.9841	38.5877	100	1	-7.21718	20	670	258655	5.24164e+06
376/100/2006/1	0	129	2006	2	38	19.9251	0	80.0749	61.3371	789.284	100	1	-7.21718	20	760	258397	5.24209e+06
171/100/2006/1	4	129	2006	2	38	0	16.2883	83.7117	57.209	202.504	100	1	-7.21718	20	690	258659	5.24144e+06
469/100/2006/1	5	129	2006	2	38	2.78047	31.8042	65.4153	61.5822	404.457	100	1	-7.21718	20	800	258180	5.24208e+06
1332/100/2006/0	0	130	2006	3	69	0	78.2818	21.7182	33.8185	220.338	86	0	-7.83314	20	690	256989	5.24341e+06
1299/100/2006/0	0	130	2006	3	69	0	0	100	62	0	89	0	-7.83314	20	670	256901	5.24252e+06
1302/100/2006/0	0	130	2006	3	69	10.4141	0	89.5859	57.4178	180.62	89	0	-7.83314	20	670	256878	5.24263e+06
1290/100/2006/0	0	130	2006	3	69	7.51958	0	92.4804	58.3154	166.969	88	0	-7.83314	20	670	256977	5.24223e+06
1297/100/2006/0	0	130	2006	3	69	0	0	100	62	0	84	0	-7.83314	20	670	256919	5.24244e+06
1316/100/2006/0	0	130	2006	3	69	3.5527	10.1561	86.2912	56.7299	177.196	88	0	-7.83314	20	680	256912	5.24303e+06
1322/100/2006/0	0	130	2006	3	69	0	65.7068	34.2932	38.3455	292.027	88	0	-7.83314	20	680	256927	5.24312e+06
1293/100/2006/0	0	130	2006	3	69	0	0	100	62	0	84	0	-7.83314	20	670	256941	5.24234e+06
1311/100/2006/0	1	130	2006	3	69	26.2339	0	73.7661	50.0631	400.856	89	0	-7.83314	20	680	256897	5.24293e+06
1325/100/2006/0	2	130	2006	3	69	0	100	0	26	0	86	0	-7.83314	20	690	256945	5.24321e+06
1288/100/2006/0	0	130	2006	3	69	29.0464	0	70.9536	47.7672	494.834	85	0	-7.83314	20	670	256991	5.24216e+06
1328/100/2006/0	2	130	2006	3	69	0	90.5873	9.41273	29.3886	110.506	87	0	-7.83314	20	690	256972	5.24332e+06
1305/100/2006/0	0	130	2006	3	69	33.9682	0	66.0318	47.054	434.241	89	0	-7.83314	20	680	256873	5.24272e+06
1306/100/2006/0	0	130	2006	3	69	34.7155	0	65.2845	46.4959	452.347	89	0	-7.83314	20	680	256884	5.24283e+06
1072/100/2006/0	2	131	2006	3	68	0	91.0729	8.92713	29.2138	105.367	85	0	-7.77275	20	700	257055	5.2434e+06
1081/100/2006/0	1	131	2006	3	68	27.703	49.4712	22.8258	32.001	277.539	89	0	-7.77275	10	683.333	256999	5.24369e+06
1075/100/2006/0	0	131	2006	3	68	0	49.332	50.668	44.2405	323.942	86	0	-7.77275	20	690	257008	5.24349e+06
1052/100/2006/0	2	131	2006	3	68	8.11101	0	91.889	58.35	150.926	84	0	-7.77275	20	750	257300	5.24298e+06
1085/100/2006/0	0	131	2006	3	68	39.675	46.8717	13.4533	27.6692	196.96	88	0	-7.77275	10	693.333	257021	5.24379e+06
1095/100/2006/0	0	131	2006	3	68	0	0	100	68.4625	52.2319	85	0	-7.77275	10	673.333	256897	5.24414e+06
1061/100/2006/0	0	131	2006	3	68	0	0	100	62	0	86	0	-7.77275	20	720	257154	5.24322e+06
1049/100/2006/0	0	131	2006	3	68	24.0959	9.30097	66.6032	48.0756	418.331	84	0	-7.77275	20	760	257356	5.2429e+06
1066/100/2006/0	2	131	2006	3	68	0	45.5805	54.4195	45.591	321.469	86	0	-7.77275	20	710	257103	5.24333e+06
1077/100/2006/0	1	131	2006	3	68	0.666367	38.8016	60.532	47.7382	312.371	89	0	-7.77275	20	690	256996	5.24358e+06
1098/100/2006/0	0	131	2006	3	68	0	0	100	73.3507	30.5738	70	0	-7.77275	0	670	256823	5.24422e+06
1056/100/2006/0	0	131	2006	3	68	0	0	100	62	0	85	0	-7.77275	20	730	257197	5.24315e+06
1055/100/2006/0	0	131	2006	3	68	0	0	100	62	5.04871e-29	86	0	-7.77275	20	740	257251	5.24306e+06
1086/100/2006/0	0	131	2006	3	68	11.6827	54.7461	33.5712	37.6447	311.898	88	0	-7.77275	10	693.333	257031	5.24387e+06
1090/100/2006/0	0	131	2006	3	68	0	34.7626	65.2374	50.6384	249.955	89	0	-7.77275	10	686.667	256993	5.24398e+06
1092/100/2006/0	0	131	2006	3	68	0	1.61522	98.3848	61.6094	11.1771	84	0	-7.77275	10	685	256947	5.24406e+06
1437/100/2006/0	0	132	2006	3	50	86.4058	0	13.5942	16.2049	329.95	83	0	-10.2294	10	746.667	255257	5.23588e+06
908/100/2006/0	0	132	2006	3	50	1.96302	0	98.037	60.9859	51.3756	60	0	-10.2294	10	753.333	255075	5.23591e+06
1194/100/2006/0	0	132	2006	3	50	59.3369	0	40.6631	29.3954	729.293	92	0	-10.2294	20	730	255569	5.23605e+06
1184/100/2006/0	0	132	2006	3	50	43.9962	0	56.0038	38.682	692.125	90	0	-10.2294	10	746.667	255166	5.23589e+06
1399/100/2006/0	0	132	2006	3	50	48.2855	0	51.7145	35.3016	763.572	92	0	-10.2294	20	730	255584	5.23614e+06
1310/100/2006/0	0	132	2006	3	50	77.672	0	22.328	18.8051	537.14	91	0	-10.2294	20	730	255460	5.23589e+06
1022/100/2006/0	0	132	2006	3	50	36.4341	0	63.5659	42.0669	693.756	93	0	-10.2294	20	740	255576	5.23624e+06
1060/100/2006/0	0	132	2006	3	50	62.9117	0	37.0883	27.9377	685.333	83	0	-10.2294	20	740	255364	5.23588e+06
1273/100/2006/0	0	132	2006	3	50	74.0856	0	25.9144	21.2395	582.616	93	0	-10.2294	10	746.667	255564	5.23634e+06
920/100/2006/0	0	132	2006	3	50	74.4248	0	25.5752	21.1305	575.532	91	0	-10.2294	20	720	255530	5.23595e+06
1269/100/2006/0	0	133	2006	3	50	55.061	0.0267646	44.9122	36.1144	546.413	72	0	-10.2294	20	570	256178	5.23491e+06
1395/100/2006/0	0	133	2006	3	50	48.5307	0	51.4693	39.1906	551.773	67	0	-10.2294	20	570	256197	5.23512e+06
1017/100/2006/0	0	133	2006	3	50	50.3359	0	49.6641	38.3421	552.225	66	0	-10.2294	20	570	256184	5.23501e+06
287/100/2006/1	1	134	2006	2	43	0	57.0947	42.9053	37.4293	406.978	100	1	-20.45	20	890	258570	5.24606e+06
308/100/2006/1	6	134	2006	2	43	0	57.6417	42.3583	37.7905	430.699	37	1	-20.45	20	830	258103	5.24608e+06
379/100/2006/1	7	134	2006	2	43	7.90433	38.3245	53.7712	39.909	349.759	100	1	-20.45	20	870	258419	5.24609e+06
400/100/2006/1	6	134	2006	2	43	42.9009	7.4445	49.6546	38.7099	536.572	84	1	-20.45	20	830	258072	5.24593e+06
472/100/2006/1	5	134	2006	2	43	1.46822	23.8318	74.6999	51.2031	331.836	79	1	-20.45	20	840	258220	5.24609e+06
93/100/2006/1	1	134	2006	2	43	0	76.4327	23.5673	28.6021	240.629	100	1	-20.45	20	890	258519	5.24609e+06
364/100/2006/1	5	134	2006	2	43	0.169019	51.4894	48.3416	47.0477	784.749	100	1	-20.45	10	943.333	258586	5.24524e+06
211/100/2006/1	3	134	2006	2	43	2.60387	42.2386	55.1575	43.036	442.974	93	1	-20.45	20	840	258074	5.24583e+06
190/100/2006/1	5	134	2006	2	43	14.963	0	85.037	53.4021	215.725	93	1	-20.45	20	860	258319	5.24609e+06
300/100/2006/1	4	134	2006	2	43	14.3927	0	85.6073	55.8112	227.819	100	1	-20.45	20	860	258078	5.24563e+06
174/100/2006/1	4	134	2006	2	43	0	85.5619	14.4381	27.9266	374.391	100	1	-20.45	20	940	258584	5.24534e+06
359/100/2006/1	7	134	2006	2	43	8.88716	74.7106	16.4022	25.6447	274.891	88	1	-20.45	20	910	258576	5.24574e+06
78/100/2006/1	6	134	2006	2	43	15.8794	84.1206	0	17.7769	26.1814	87	1	-20.45	20	920	258578	5.24564e+06
20/100/2006/1	5	134	2006	2	43	0	25.6656	74.3344	51.2204	336.542	100	1	-20.45	20	850	258076	5.24573e+06
5/100/2006/1	5	134	2006	2	43	9.9311	51.3479	38.721	34.8725	481.313	96	1	-20.45	20	890	258572	5.24594e+06
270/100/2006/1	6	134	2006	2	43	8.50258	91.4385	0.0589278	18.8309	16.0619	93	1	-20.45	20	930	258580	5.24554e+06
165/100/2006/1	4	134	2006	2	43	22.752	46.4433	30.8047	29.7527	492.874	91	1	-20.45	20	900	258574	5.24584e+06
115/100/2006/1	5	134	2006	2	43	63.8631	5.58207	30.5548	29.6399	462.025	43	1	-20.45	20	830	258071	5.24603e+06
53/100/2006/1	2	134	2006	2	43	4.57811	68.2572	27.1647	36.4521	620.28	100	1	-20.45	20	940	258588	5.24514e+06
456/100/2006/1	4	134	2006	2	43	0	98.5188	1.48123	20.6221	25.7418	100	1	-20.45	20	940	258582	5.24544e+06
1208/100/2006/0	0	135	2006	3	24	84.022	0	0	21.2205	1063.4	91	0	-12.7196	20	780	259324	5.24603e+06
811/100/2006/0	0	135	2006	3	24	100	0	0	7	0	91	0	-12.7196	30	793.333	259293	5.24595e+06
938/100/2006/0	0	135	2006	3	24	70.4641	0	0	36.0961	1521.05	89	0	-12.7196	20	770	259353	5.24612e+06
1327/100/2006/0	1	135	2006	3	24	90.0945	0	0	24.0739	575.674	74	0	-12.7196	20	760	259392	5.24622e+06
237/100/2006/1	0	136	2006	2	63	23.7394	0	76.2606	47.7564	651.737	100	1	-15.3641	10	786.667	255455	5.23903e+06
213/100/2006/1	0	136	2006	2	63	15.5541	0	84.4459	54.8451	277.932	100	1	-15.3641	0	800	255710	5.23879e+06
22/100/2006/1	0	136	2006	2	63	30.4436	0	69.5564	43.7339	762.317	100	1	-15.3641	10	805	255708	5.23889e+06
117/100/2006/1	0	136	2006	2	63	81.0873	0	18.9127	20.7936	382.602	89	1	-15.3641	20	810	255713	5.23859e+06
348/100/2006/1	0	136	2006	2	63	100	0	0	1.29916	4.39792	88	1	-15.3641	20	780	255213	5.23858e+06
474/100/2006/1	0	136	2006	2	63	37.0994	0	62.9006	41.8204	697.059	96	1	-15.3641	20	800	255717	5.23839e+06
424/100/2006/1	0	136	2006	2	63	59.0158	0	40.9842	26.5905	870.738	100	1	-15.3641	20	790	255555	5.23903e+06
381/100/2006/1	0	136	2006	2	63	19.7509	0	80.2491	50.0561	581.126	100	1	-15.3641	20	770	255721	5.23819e+06
66/100/2006/1	0	136	2006	2	63	100	0	0	1	0	89	1	-15.3641	20	770	255212	5.23868e+06
192/100/2006/1	0	136	2006	2	63	51.5328	0	48.4672	33.6768	782.366	100	1	-15.3641	20	780	255719	5.23829e+06
323/100/2006/1	0	136	2006	2	63	97.0503	0	2.94969	3.04061	105.835	94	1	-15.3641	20	780	255238	5.23903e+06
257/100/2006/1	0	136	2006	2	63	94.2928	0	5.70721	4.4814	200.245	91	1	-15.3641	20	770	255210	5.23878e+06
417/100/2006/1	1	136	2006	2	63	70.3512	0	29.6488	19.0859	776.135	90	1	-15.3641	10	765	255208	5.23888e+06
132/100/2006/1	0	136	2006	2	63	78.9543	0	21.0457	13.8468	618.077	88	1	-15.3641	20	770	255206	5.23898e+06
302/100/2006/1	0	136	2006	2	63	67.946	0	32.054	21.2324	784.058	100	1	-15.3641	20	810	255705	5.239e+06
310/100/2006/1	0	136	2006	2	63	57.5459	0	42.4541	30.4088	686.804	89	1	-15.3641	20	800	255715	5.23849e+06
402/100/2006/1	0	136	2006	2	63	57.2731	0	42.7269	34.6653	570.543	97	1	-15.3641	20	810	255711	5.23869e+06
95/100/2006/1	0	136	2006	2	63	28.8986	0	71.1014	47.9362	668.68	97	1	-15.3641	20	760	255723	5.23809e+06
140/100/2006/1	0	136	2006	2	63	67.4239	0	32.5761	21.5457	790.707	100	1	-15.3641	20	800	255655	5.23904e+06
39/100/2006/1	1	136	2006	2	63	49.4478	0	50.5522	32.2092	909.028	100	1	-15.3641	20	780	255355	5.23903e+06
24/100/2006/0	0	137	2006	2	46	100	0	0	13	0	92	0	-20.617	20	730	257753	5.24132e+06
731/100/2006/0	0	137	2006	2	46	98.0209	1.95624	0.0228734	13.4643	11.0407	93	0	-20.617	20	820	258171	5.24224e+06
468/100/2006/0	0	137	2006	2	46	100	0	0	14.4796	0.769948	92	0	-20.617	10	715	257610	5.24097e+06
687/100/2006/0	0	137	2006	2	46	71.9624	24.0855	3.95214	20.4762	166.409	93	0	-20.617	20	800	257833	5.2419e+06
424/100/2006/0	1	137	2006	2	46	82.5785	5.88723	11.5343	20.0738	258.178	93	0	-20.617	10	803.333	257888	5.24197e+06
792/100/2006/0	0	137	2006	2	46	100	0	0	14.8406	0.293359	91	0	-20.617	10	715	257581	5.24087e+06
210/100/2006/0	2	137	2006	2	46	74.0736	11.9419	13.9845	22.599	306.799	93	0	-20.617	20	790	257813	5.2418e+06
380/100/2006/0	0	137	2006	2	46	87.5178	12.482	0.000221242	15.871	57.7927	91	0	-20.617	10	763.333	257874	5.24155e+06
663/100/2006/0	0	137	2006	2	46	100	0	0	13.2463	0.968575	87	0	-20.617	10	715	257656	5.24114e+06
313/100/2006/0	0	137	2006	2	46	97.6428	0	2.35715	15.8314	51.9976	91	0	-20.617	10	706.667	257536	5.24079e+06
500/100/2006/0	0	137	2006	2	46	94.3756	0	5.62438	15.7559	127.446	89	0	-20.617	20	740	257736	5.24141e+06
58/100/2006/0	0	137	2006	2	46	76.7424	0	23.2576	24.3962	428.542	93	0	-20.617	10	763.333	257824	5.24161e+06
151/100/2006/0	0	137	2006	2	46	86.7914	0	13.2086	19.1154	281.101	91	0	-20.617	20	710	257538	5.24059e+06
627/100/2006/0	0	137	2006	2	46	90.2284	0	9.77156	18.5963	205.91	91	0	-20.617	10	706.667	257517	5.24069e+06
185/100/2006/0	0	137	2006	2	46	99.7877	0	0.21226	14.067	5.88385	92	0	-20.617	10	715	257614	5.24106e+06
175/100/2006/0	0	137	2006	2	46	93.4827	0	6.51732	16.1935	146.283	89	0	-20.617	20	740	257731	5.24147e+06
349/100/2006/0	0	137	2006	2	46	100	0	0	13	0	87	0	-20.617	10	725	257720	5.24122e+06
702/100/2006/0	0	137	2006	2	46	96.9628	3.03718	0	13.6986	15.5787	91	0	-20.617	10	753.333	257818	5.24149e+06
95/100/2006/0	0	137	2006	2	46	84.7725	10.8887	4.33887	18.5186	149.308	93	0	-20.617	10	803.333	257970	5.24202e+06
541/100/2006/0	0	137	2006	2	46	60.9615	0	39.0385	32.1289	571.401	93	0	-20.617	10	776.667	257814	5.2417e+06
407/100/2006/0	0	137	2006	2	46	83.2245	16.7755	0	16.8584	73.8556	93	0	-20.617	10	825	258212	5.24232e+06
260/100/2006/0	0	137	2006	2	46	74.245	0	25.755	29.3849	754.07	93	0	-20.617	10	813.333	258117	5.24216e+06
578/100/2006/0	0	137	2006	2	46	71.876	0.713497	27.4105	31.3759	755.912	93	0	-20.617	10	813.333	258043	5.2421e+06
475/100/2006/0	0	137	2006	2	46	81.0266	0	18.9734	21.6156	382.134	93	0	-20.617	20	710	257596	5.24052e+06
1267/100/2006/0	0	138	2006	3	24	100	0	0	7	7.88861e-31	91	0	-12.7196	20	770	259433	5.24532e+06
879/100/2006/0	0	138	2006	3	24	100	0	0	7.63903	5.68695	93	0	-12.7196	20	780	259360	5.24525e+06
1015/100/2006/0	0	138	2006	3	24	100	0	0	8.30003	13.9103	90	0	-12.7196	10	763.333	259484	5.2454e+06
1393/100/2006/0	1	138	2006	3	24	90.2945	0	9.70552	19.4466	253.384	90	0	-12.7196	10	763.333	259517	5.2455e+06
1149/100/2006/0	3	138	2006	3	24	82.4469	0	17.5531	26.728	312.393	86	0	-12.7196	20	760	259551	5.24558e+06
916/100/2006/0	1	139	2006	3	35	53.0852	0	46.9148	37.4248	528.257	93	0	-13.4403	20	750	259359	5.24471e+06
1152/100/2006/0	2	139	2006	3	35	83.6129	0	16.3871	23.4351	285.257	93	0	-13.4403	20	740	259398	5.24462e+06
1432/100/2006/0	2	139	2006	3	35	66.751	0	33.249	34.5463	703.051	91	0	-13.4403	20	780	259085	5.24479e+06
903/100/2006/0	0	139	2006	3	35	100	0	0	16	0	94	0	-13.4403	20	810	258920	5.24472e+06
1396/100/2006/0	0	139	2006	3	35	96.0723	0	3.92772	17.9497	90.5283	89	0	-13.4403	20	740	259409	5.24452e+06
1179/100/2006/0	1	139	2006	3	35	79.9821	0	20.0179	27.518	534.271	93	0	-13.4403	20	790	258985	5.24479e+06
1100/100/2006/0	0	139	2006	3	35	99.6253	0	0.374737	15.4396	20.2436	93	0	-13.4403	10	816.667	258938	5.24454e+06
1307/100/2006/0	2	139	2006	3	35	44.6631	0	55.3369	41.7583	544.394	93	0	-13.4403	20	750	259284	5.24476e+06
1057/100/2006/0	1	139	2006	3	35	57.0142	0	42.9858	37.4476	616.655	90	0	-13.4403	20	760	259181	5.24478e+06
1215/100/2006/0	0	139	2006	3	35	69.5077	0	30.4923	24.2321	480.287	98	0	-13.4403	20	810	259008	5.24436e+06
823/100/2006/0	0	139	2006	3	35	82.9129	0	17.0871	20.7784	377.664	95	0	-13.4403	20	810	258967	5.24444e+06
1347/100/2006/0	0	139	2006	3	35	98.4646	0	1.53544	16.7524	36.2998	93	0	-13.4403	10	823.333	258919	5.24463e+06
855/100/2006/0	0	140	2006	2	63	56.105	0	43.895	33.676	502.936	86	0	-15.3641	10	716.667	255652	5.2373e+06
1400/100/2006/0	0	140	2006	2	63	0	0	100	62	5.04871e-29	89	0	-15.3641	20	650	256340	5.2386e+06
1370/100/2006/0	0	140	2006	2	63	44.5418	13.1117	42.3465	36.8155	464.446	90	0	-15.3641	20	720	255360	5.23727e+06
909/100/2006/0	0	140	2006	2	63	0	1.15591	98.8441	59.526	14.7341	90	0	-15.3641	20	710	256027	5.23798e+06
1274/100/2006/0	0	140	2006	2	63	43.3745	0	56.6255	42.3751	503.728	92	0	-15.3641	20	620	256533	5.23861e+06
1438/100/2006/0	0	140	2006	2	63	0	7.43435	92.5657	60.0671	46.52	88	0	-15.3641	10	696.667	256107	5.23817e+06
1313/100/2006/0	0	140	2006	2	63	0	0	100	60.9456	5.21467	89	0	-15.3641	20	670	256170	5.23837e+06
1122/100/2006/0	0	140	2006	2	63	8.67671	21.1122	70.211	53.1359	347.735	92	0	-15.3641	20	720	255264	5.23728e+06
1128/100/2006/0	0	140	2006	2	63	23.4225	0	76.5775	46.0882	425.471	84	0	-15.3641	20	720	255686	5.2374e+06
1220/100/2006/0	0	140	2006	2	63	26.6777	52.993	20.3293	28.4863	289.495	89	0	-15.3641	10	713.333	255831	5.23765e+06
829/100/2006/0	0	140	2006	2	63	4.55914	39.1957	43.1519	49.9783	833.351	89	0	-15.3641	10	713.333	255884	5.23773e+06
922/100/2006/0	0	140	2006	2	63	0	0	100	60.2315	7.48344	89	0	-15.3641	20	670	256216	5.23845e+06
1185/100/2006/0	0	140	2006	2	63	0	8.8309	91.1474	59.1239	55.3827	89	0	-15.3641	10	703.333	256081	5.23808e+06
1196/100/2006/0	0	140	2006	2	63	0	0	100	61.3724	3.37163	89	0	-15.3641	20	660	256270	5.23854e+06
885/100/2006/0	0	140	2006	2	63	84.5901	5.30165	10.1082	19.7407	217.162	92	0	-15.3641	20	600	256630	5.23861e+06
1239/100/2006/0	0	140	2006	2	63	58.6854	6.325	34.9896	31.2608	539.634	88	0	-15.3641	10	716.667	255566	5.23725e+06
982/100/2006/0	0	140	2006	2	63	57.064	13.0544	29.8815	30.4798	421.576	89	0	-15.3641	20	710	255471	5.23725e+06
1023/100/2006/0	0	140	2006	2	63	3.75864	0	96.2414	60.3086	73.2518	90	0	-15.3641	20	640	256427	5.23862e+06
952/100/2006/0	0	140	2006	2	63	19.4485	32.3796	48.1718	37.8691	360.703	86	0	-15.3641	20	720	255770	5.23756e+06
1262/100/2006/0	0	140	2006	2	63	12.8994	43.2879	43.8127	40.6775	579.37	86	0	-15.3641	10	726.667	255077	5.23726e+06
1161/100/2006/0	0	140	2006	2	63	53.7367	16.5818	29.6815	32.5211	814.613	85	0	-15.3641	20	590	256713	5.23864e+06
1342/100/2006/0	0	140	2006	2	63	8.01572	7.88922	84.0951	49.1799	288.933	81	0	-15.3641	20	720	255717	5.23748e+06
1063/100/2006/0	0	140	2006	2	63	0	0	100	61.9684	0.188498	88	0	-15.3641	20	680	256130	5.23828e+06
874/100/2006/0	0	140	2006	2	63	4.68164	24.7802	70.5382	54.994	399.087	92	0	-15.3641	10	725	255171	5.23727e+06
1352/100/2006/0	0	140	2006	2	63	0.0346525	0	96.5507	60.9367	81.01	90	0	-15.3641	20	720	255979	5.23791e+06
1106/100/2006/0	0	140	2006	2	63	0.0189594	10.8034	68.2164	65.844	570.583	89	0	-15.3641	20	720	255929	5.23782e+06
1281/100/2006/0	0	141	2006	3	69	0	0	100	62	5.04871e-29	84	0	-7.83314	20	670	256912	5.24237e+06
966/100/2006/0	0	141	2006	3	69	10.1986	73.006	16.7954	31.2305	196.838	89	0	-7.83314	20	670	256792	5.24317e+06
1445/100/2006/0	0	141	2006	3	69	46.5401	17.014	36.4459	35.3885	414.132	88	0	-7.83314	10	653.333	256723	5.24299e+06
1070/100/2006/0	1	141	2006	3	69	99.7107	0	0.289302	17.8615	5.84748	88	0	-7.83314	10	653.333	256724	5.2429e+06
1406/100/2006/0	0	141	2006	3	69	21.6432	0	78.3568	52.477	328.325	87	0	-7.83314	20	660	256797	5.24251e+06
929/100/2006/0	1	141	2006	3	69	84.3574	0	15.6426	24.505	260.903	86	0	-7.83314	20	660	256747	5.24269e+06
1111/100/2006/0	0	141	2006	3	69	0	92.6077	7.39233	28.6612	88.7224	86	0	-7.83314	20	690	256939	5.2433e+06
1031/100/2006/0	0	141	2006	3	69	0	0	100	62	5.04871e-29	86	0	-7.83314	20	660	256856	5.24244e+06
1191/100/2006/0	1	141	2006	3	69	22.2246	51.6739	26.1016	33.6186	294.457	89	0	-7.83314	20	660	256744	5.2431e+06
1201/100/2006/0	0	141	2006	3	69	58.1642	0	41.8358	36.3389	473.693	86	0	-7.83314	20	650	256756	5.24259e+06
1320/100/2006/0	3	141	2006	3	69	100	0	0	17.5316	0.249003	88	0	-7.83314	10	653.333	256732	5.24279e+06
1358/100/2006/0	0	141	2006	3	69	0	91.7181	8.28186	28.9815	98.4438	89	0	-7.83314	20	680	256861	5.24324e+06
28/100/2006/0	0	142	2006	1	39	39.2138	0	60.7862	43.0358	681.743	90	0	-13.3707	10	653.333	258211	5.24041e+06
289/100/2006/0	0	142	2006	1	39	35.2278	7.84938	56.9229	39.658	708.433	87	0	-13.3707	20	800	258871	5.23904e+06
317/100/2006/0	0	142	2006	1	39	65.7705	0	34.2295	26.9952	642.358	88	0	-13.3707	20	710	258338	5.23984e+06
445/100/2006/0	0	142	2006	1	39	40.5021	0	59.4979	39.1321	770.987	90	0	-13.3707	20	770	258753	5.23917e+06
191/100/2006/0	0	142	2006	1	39	82.6802	0	17.3198	20.6599	358.002	90	0	-13.3707	20	680	258199	5.24012e+06
283/100/2006/0	0	142	2006	1	39	33.428	16.037	50.5351	37.2944	661.522	91	0	-13.3707	10	746.667	258610	5.23946e+06
2/100/2006/0	0	142	2006	1	39	33.9688	3.22149	62.8097	40.7342	776.74	88	0	-13.3707	20	740	258561	5.23952e+06
504/100/2006/0	0	142	2006	1	39	12.7014	0	87.2986	57.6175	281.8	90	0	-13.3707	10	646.667	258241	5.2405e+06
668/100/2006/0	0	142	2006	1	39	40.1781	0	59.8219	41.8974	601.718	90	0	-13.3707	20	670	258189	5.24021e+06
522/100/2006/0	0	142	2006	1	39	48.6654	0	51.3346	37.6242	626.849	89	0	-13.3707	20	690	258228	5.24002e+06
769/100/2006/0	0	142	2006	1	39	35.5431	0	64.4569	41.4141	768.744	91	0	-13.3707	20	790	258806	5.2391e+06
631/100/2006/0	0	142	2006	1	39	46.4328	0	53.5672	36.5855	750.554	88	0	-13.3707	20	710	258384	5.23976e+06
599/100/2006/0	0	142	2006	1	39	44.9547	25.1173	29.928	29.6583	475.51	90	0	-13.3707	20	750	258659	5.23936e+06
353/100/2006/0	0	142	2006	1	39	42.4114	0	57.5886	40.5043	657.768	91	0	-13.3707	20	660	258195	5.2403e+06
479/100/2006/0	0	142	2006	1	39	13.2754	0	86.7246	54.1675	400.769	88	0	-13.3707	20	730	258496	5.23959e+06
234/100/2006/0	0	142	2006	1	39	35.3341	0	64.6659	44.2642	727.116	88	0	-13.3707	20	650	258267	5.24059e+06
154/100/2006/0	0	142	2006	1	39	18.092	0	81.908	52.1845	438.113	91	0	-13.3707	20	720	258428	5.23968e+06
798/100/2006/0	0	142	2006	1	39	40.5206	0	59.4794	40.9546	650.296	89	0	-13.3707	20	700	258270	5.23993e+06
116/100/2006/0	0	142	2006	1	39	48.9611	5.00292	46.036	34.6798	652.121	90	0	-13.3707	20	760	258708	5.23925e+06
1009/100/2006/0	0	143	2006	3	24	0	39.1083	60.8917	47.1389	343.87	84	0	-12.7196	20	780	257581	5.2453e+06
1046/100/2006/0	0	143	2006	3	24	0	43.6521	56.3479	50.3301	160.824	85	0	-12.7196	20	740	257345	5.24496e+06
1076/100/2006/0	0	143	2006	3	24	0	10.1844	89.8156	64.1469	208.766	57	0	-12.7196	0	680	256859	5.24437e+06
1109/100/2006/0	6	143	2006	3	24	0	86.599	13.401	26.1179	199.454	85	0	-12.7196	10	843.333	258290	5.24633e+06
1125/100/2006/0	0	143	2006	3	24	6.02508	0.220913	93.754	60.6295	150.423	85	0	-12.7196	10	783.333	257720	5.24556e+06
1131/100/2006/0	5	143	2006	3	24	24.0414	8.27331	67.6853	47.045	454.448	85	0	-12.7196	20	830	258074	5.24591e+06
1172/100/2006/0	0	143	2006	3	24	0	40.0173	59.9827	45.1927	423.421	83	0	-12.7196	20	720	257146	5.24501e+06
1206/100/2006/0	0	143	2006	3	24	0	53.3953	46.6047	40.5247	404.295	88	0	-12.7196	0	690	256991	5.24459e+06
1242/100/2006/0	2	143	2006	3	24	0	17.4413	82.5587	52.2778	227.525	85	0	-12.7196	20	810	257925	5.24577e+06
1265/100/2006/0	2	143	2006	3	24	0	10.2326	89.7674	58.1116	132.639	85	0	-12.7196	20	780	257625	5.24541e+06
1326/100/2006/0	1	143	2006	3	24	0	36.5043	63.4957	52.0048	417.24	68	0	-12.7196	10	683.333	256945	5.24443e+06
1345/100/2006/0	2	143	2006	3	24	5.9272	57.8603	36.2125	34.9129	417.876	83	0	-12.7196	20	840	258172	5.24598e+06
1373/100/2006/0	0	143	2006	3	24	14.1935	11.4762	74.3303	51.5069	404.653	85	0	-12.7196	10	793.333	257797	5.24565e+06
1397/100/2006/0	0	143	2006	3	24	0	61.944	38.056	47.0362	198.252	78	0	-12.7196	10	723.333	259780	5.24472e+06
1449/100/2006/0	0	143	2006	3	24	0	0	100	66.0913	40.5396	52	0	-12.7196	0	670	256795	5.2443e+06
877/100/2006/0	0	143	2006	3	24	0	0	100	62	0	85	0	-12.7196	10	783.333	257670	5.2455e+06
896/100/2006/0	0	143	2006	3	24	21.7512	58.8349	15.2335	29.1232	498.149	83	0	-12.7196	20	710	257085	5.24499e+06
917/100/2006/0	2	143	2006	3	24	19.9979	0	80.0021	55.401	368.61	84	0	-12.7196	20	730	259652	5.24485e+06
963/100/2006/0	5	143	2006	3	24	18.0408	81.9592	0	19.5902	3.03049	86	0	-12.7196	20	840	258284	5.24653e+06
985/100/2006/0	0	143	2006	3	24	1.0819	16.8047	82.1134	53.7143	255.055	85	0	-12.7196	20	800	257862	5.24572e+06
1140/100/2006/0	0	143	2006	3	24	50.807	0	49.193	46.0239	870.022	84	0	-12.7196	20	790	259085	5.24691e+06
1004/100/2006/0	0	143	2006	3	24	74.5201	0	25.4799	32.9804	586.629	86	0	-12.7196	20	790	259143	5.24673e+06
1250/100/2006/0	0	143	2006	3	24	74.2674	14.3665	11.366	23.5155	341.163	84	0	-12.7196	20	800	259017	5.24709e+06
1089/100/2006/0	0	143	2006	3	24	50.2264	0	43.5919	42.6873	712.58	89	0	-12.7196	20	760	259448	5.246e+06
926/100/2006/0	0	143	2006	3	24	43.5532	0	56.4468	46.8345	1031.9	87	0	-12.7196	10	825	258435	5.24699e+06
1153/100/2006/0	0	143	2006	3	24	14.3314	14.0665	71.6021	54.0416	328.41	77	0	-12.7196	10	723.333	259682	5.24477e+06
1101/100/2006/0	2	143	2006	3	24	46.3188	0	53.6812	42.8966	566.441	84	0	-12.7196	20	750	259611	5.24552e+06
1433/100/2006/0	1	143	2006	3	24	91.0231	0	8.97687	21.5654	213.427	88	0	-12.7196	10	743.333	259652	5.24513e+06
979/100/2006/0	2	143	2006	3	24	100	0	0	17	0	78	0	-12.7196	20	760	259399	5.24629e+06
1216/100/2006/0	3	143	2006	3	24	90.8383	0	9.16171	22.4061	183.876	89	0	-12.7196	20	750	259544	5.24573e+06
872/100/2006/0	0	143	2006	3	24	4.50587	45.765	49.7291	47.7067	191.891	81	0	-12.7196	20	760	257510	5.24503e+06
1308/100/2006/0	0	143	2006	3	24	31.5977	0	68.4023	49.8331	497.976	85	0	-12.7196	10	735	259659	5.24494e+06
1020/100/2006/0	0	143	2006	3	24	0	39.3523	60.6477	53.1103	193.886	83	0	-12.7196	20	730	259836	5.24464e+06
1028/100/2006/0	0	143	2006	3	24	69.5487	3.79454	26.6568	31.868	411.483	83	0	-12.7196	10	823.333	258572	5.24724e+06
1318/100/2006/0	1	143	2006	3	24	22.564	0	77.436	61.0746	760.484	87	0	-12.7196	20	830	258373	5.2469e+06
853/100/2006/0	0	143	2006	3	24	54.7578	0	20.0746	46.1718	1152.1	89	0	-12.7196	20	760	259432	5.24609e+06
890/100/2006/0	0	143	2006	3	24	48.3229	22.058	29.619	30.6036	290.843	82	0	-12.7196	10	813.333	258716	5.24733e+06
1356/100/2006/0	3	143	2006	3	24	0	85.3771	14.6229	26.6252	214.537	85	0	-12.7196	10	843.333	258291	5.24642e+06
809/100/2006/0	0	143	2006	3	24	3.81032	49.522	46.6677	39.9433	426.59	87	0	-12.7196	0	690	256991	5.24469e+06
1368/100/2006/0	3	143	2006	3	24	91.7473	0	8.25272	21.8691	263.569	86	0	-12.7196	20	760	259359	5.2464e+06
1296/100/2006/0	0	143	2006	3	24	0	46.4837	53.5163	48.6461	143.512	84	0	-12.7196	20	750	257447	5.24497e+06
955/100/2006/0	0	143	2006	3	24	0.0141605	46.1673	53.8185	42.2591	427.018	83	0	-12.7196	20	850	258220	5.24602e+06
1189/100/2006/0	1	143	2006	3	24	42.6067	40.3823	17.011	27.6871	463.23	82	0	-12.7196	20	840	258275	5.24664e+06
1442/100/2006/0	2	143	2006	3	24	18.0262	8.36843	73.6054	59.8041	656.702	74	0	-12.7196	10	835	258288	5.24674e+06
1199/100/2006/0	4	143	2006	3	24	44.1661	3.26783	52.5661	44.5826	712.957	87	0	-12.7196	10	825	258492	5.24707e+06
1414/100/2006/0	0	143	2006	3	24	49.4936	27.5811	22.9253	32.3889	542.977	83	0	-12.7196	20	800	258901	5.24726e+06
935/100/2006/0	2	143	2006	3	24	0	53.5958	46.4042	41.8417	354.758	84	0	-12.7196	10	685	256976	5.24449e+06
1286/100/2006/0	0	143	2006	3	24	63.6962	14.7678	8.48409	32.2402	975.353	89	0	-12.7196	10	705	257032	5.24489e+06
1146/100/2006/0	1	143	2006	3	24	16.3788	56.6315	26.9896	36.4491	283.341	82	0	-12.7196	10	766.667	257522	5.24512e+06
1272/100/2006/0	0	143	2006	3	24	0	3.82869	96.1713	60.4809	47.6918	78	0	-12.7196	20	740	259870	5.24457e+06
1279/100/2006/0	0	143	2006	3	24	70.1462	0.244052	29.6097	31.2215	371.125	76	0	-12.7196	10	813.333	258622	5.24732e+06
824/100/2006/0	3	143	2006	3	24	70.3551	0	29.6449	31.9093	462.091	85	0	-12.7196	20	750	259581	5.24563e+06
1165/100/2006/0	2	143	2006	3	24	51.7712	23.3451	24.8837	33.5368	587.391	86	0	-12.7196	10	806.667	258812	5.2473e+06
1223/100/2006/0	3	143	2006	3	24	5.39986	11.9595	82.6407	54.688	248.27	85	0	-12.7196	20	850	258268	5.24613e+06
1068/100/2006/0	1	143	2006	3	24	0	0	100	75.3733	6.50054	84	0	-12.7196	20	830	258317	5.24682e+06
866/100/2006/0	0	143	2006	3	24	60.864	0	39.136	39.3544	868.934	84	0	-12.7196	20	800	259044	5.24701e+06
1160/100/2006/0	0	143	2006	3	24	0	37.6739	62.3261	46.6393	348.707	78	0	-12.7196	20	750	259913	5.24446e+06
1120/100/2006/0	0	143	2006	3	24	56.8423	0	43.1577	40.1701	714.644	85	0	-12.7196	20	770	259313	5.24647e+06
844/100/2006/0	0	143	2006	3	24	31.6222	0	68.3778	51.1021	507.667	84	0	-12.7196	20	770	259248	5.24655e+06
1404/100/2006/0	2	143	2006	3	24	45.4398	7.87645	46.6837	42.0532	515.01	87	0	-12.7196	10	825	258534	5.24715e+06
904/100/2006/0	1	143	2006	3	24	75.7911	0	24.2089	28.6203	422.743	87	0	-12.7196	10	743.333	259669	5.24534e+06
1036/100/2006/0	1	143	2006	3	24	43.0472	18.9563	31.1101	37.4563	760.46	88	0	-12.7196	10	695	257005	5.2448e+06
1058/100/2006/0	1	143	2006	3	24	65.3776	0	34.6224	33.6188	521.517	87	0	-12.7196	20	740	259656	5.24504e+06
947/100/2006/0	2	143	2006	3	24	87.4037	0	12.5963	23.2502	184.075	89	0	-12.7196	20	750	259511	5.24581e+06
1260/100/2006/0	0	143	2006	3	24	56.8448	0	43.1552	39.6499	568.99	85	0	-12.7196	20	780	259186	5.24664e+06
1338/100/2006/0	2	143	2006	3	24	70.7275	0	29.2725	30.6574	397.835	89	0	-12.7196	20	760	259482	5.24589e+06
833/100/2006/0	4	143	2006	3	24	0	63.5736	36.4264	35.6768	397.177	85	0	-12.7196	20	850	258286	5.24625e+06
884/100/2006/0	0	143	2006	3	24	0	41.1989	58.8011	45.4709	360.771	79	0	-12.7196	20	750	259920	5.24444e+06
1422/100/2006/0	1	143	2006	3	24	0	15.5548	84.4452	57.9558	88.7945	86	0	-12.7196	20	730	257253	5.24497e+06
1384/100/2006/0	0	143	2006	3	24	67.1764	0	32.8236	36.5204	714.654	85	0	-12.7196	20	790	259118	5.24682e+06
1390/100/2006/0	1	143	2006	3	24	8.23786	61.1429	30.6192	35.0235	326.463	82	0	-12.7196	10	773.333	257545	5.24522e+06
1237/100/2006/0	0	143	2006	3	24	83.4173	0	2.04421	29.2827	787.578	76	0	-12.7196	20	760	259416	5.24619e+06
1348/100/2006/0	2	143	2006	3	24	48.7906	0	51.2094	41.5805	575.663	88	0	-12.7196	10	746.667	259641	5.24544e+06
1039/100/2006/0	0	143	2006	3	24	54.2518	39.2762	6.47202	22.6555	125.37	84	0	-12.7196	20	790	258975	5.24718e+06
1180/100/2006/0	0	143	2006	3	24	99.2612	0	0.738784	17.4091	22.6832	88	0	-12.7196	10	743.333	259662	5.24524e+06
858/100/2006/0	4	143	2006	3	24	13.5741	15.5104	70.9154	47.4315	371.262	85	0	-12.7196	20	820	258019	5.24586e+06
1188/100/2006/0	0	144	2006	3	50	61.8275	0	38.1725	27.5042	734.788	91	0	-10.2294	20	710	255536	5.23583e+06
889/100/2006/0	0	144	2006	3	50	73.1579	0	26.8421	20.7331	530.06	90	0	-10.2294	20	700	256097	5.23649e+06
925/100/2006/0	0	144	2006	3	50	91.1588	0	8.84121	11.4	248.549	91	0	-10.2294	20	710	255839	5.23606e+06
1067/100/2006/0	0	144	2006	3	50	92.5299	0	7.47013	10.7772	212.036	91	0	-10.2294	20	700	255710	5.23591e+06
1355/100/2006/0	0	144	2006	3	50	60.9825	0	39.0175	29.5541	673.904	83	0	-10.2294	20	730	255357	5.23584e+06
1027/100/2006/0	0	144	2006	3	50	74.9972	2.21471	22.7881	19.7555	531.065	90	0	-10.2294	10	696.667	256006	5.23632e+06
1198/100/2006/0	0	144	2006	3	50	99.9626	0.0374189	0	6.48788	0.328433	90	0	-10.2294	20	700	255910	5.23613e+06
1403/100/2006/0	0	144	2006	3	50	92.5584	7.44162	0	7.77662	14.2477	89	0	-10.2294	10	703.333	255960	5.23622e+06
1317/100/2006/0	0	144	2006	3	50	81.4363	0	18.5637	16.8474	464.943	91	0	-10.2294	10	705	255779	5.23598e+06
962/100/2006/0	0	144	2006	3	50	46.7057	0	53.2943	36.4276	747.22	92	0	-10.2294	20	720	255449	5.23581e+06
1278/100/2006/0	0	144	2006	3	50	61.4202	0	38.5798	27.7646	736.324	89	0	-10.2294	20	700	256050	5.23641e+06
1441/100/2006/0	0	144	2006	3	50	91.7404	0	8.25962	11.0417	234.019	91	0	-10.2294	20	710	255621	5.23587e+06
923/100/2006/0	0	145	2006	3	48	70.9994	0	29.0006	27.9203	474.4	71	0	-10.0163	20	570	256566	5.23718e+06
863/100/2006/0	0	145	2006	3	48	0	0	100	62.0384	0.382485	69	0	-10.0163	10	563.333	256554	5.23623e+06
848/100/2006/0	0	145	2006	3	48	0	44.3554	55.6446	43.535	406.333	85	0	-10.0163	10	563.333	256489	5.23528e+06
953/100/2006/0	0	145	2006	3	48	21.4276	0	78.5724	47.003	296.824	87	0	-10.0163	20	590	256679	5.23817e+06
1142/100/2006/0	0	145	2006	3	48	0	0	100	58.9035	8.99069	87	0	-10.0163	20	630	256658	5.23932e+06
1162/100/2006/0	0	145	2006	3	48	0	0	100	62	5.04871e-29	32	0	-10.0163	20	570	256592	5.2366e+06
1186/100/2006/0	0	145	2006	3	48	43.5143	0	56.4857	40.5536	483.005	87	0	-10.0163	10	576.667	256574	5.23757e+06
994/100/2006/0	0	145	2006	3	48	0	0	100	61.3926	3.2756	66	0	-10.0163	10	566.667	256536	5.23644e+06
1401/100/2006/0	0	145	2006	3	48	1.37506	50.9348	47.6901	40.4567	423.782	60	0	-10.0163	10	563.333	256647	5.237e+06
1439/100/2006/0	0	145	2006	3	48	31.1378	4.71619	64.146	44.7538	413.754	87	0	-10.0163	20	580	256571	5.23747e+06
914/100/2006/0	0	145	2006	3	48	7.18223	37.809	55.0088	48.4243	245.091	86	0	-10.0163	20	670	255735	5.23569e+06
1394/100/2006/0	0	145	2006	3	48	47.9929	8.32854	43.6786	37.1836	510.53	81	0	-10.0163	20	700	255545	5.23562e+06
1169/100/2006/0	0	145	2006	3	48	20.9481	0	79.0519	52.6699	319.182	82	0	-10.0163	20	610	256654	5.23981e+06
1096/100/2006/0	0	145	2006	3	48	80.9301	0	19.0699	21.2075	407.519	87	0	-10.0163	20	590	256187	5.23539e+06
1221/100/2006/0	0	145	2006	3	48	47.9094	0	52.0906	35.9026	439.178	88	0	-10.0163	20	580	256667	5.23807e+06
856/100/2006/0	0	145	2006	3	48	39.4159	1.23217	59.3519	43.3635	507.434	78	0	-10.0163	10	583.333	256769	5.23843e+06
1053/100/2006/0	0	145	2006	3	48	0	28.2238	71.7762	54.1992	142.149	86	0	-10.0163	20	650	255926	5.23572e+06
1257/100/2006/0	0	145	2006	3	48	0	27.195	72.805	51.2162	316.137	62	0	-10.0163	10	563.333	256574	5.23584e+06
1212/100/2006/0	0	145	2006	3	48	68.2778	0	31.7222	28.1603	543.291	78	0	-10.0163	20	580	256193	5.2352e+06
1129/100/2006/0	0	145	2006	3	48	30.14	19.7624	50.0975	38.3866	422.253	86	0	-10.0163	10	585	256741	5.23834e+06
1419/100/2006/0	0	145	2006	3	48	2.20438	0	97.7956	61.0301	41.7361	85	0	-10.0163	20	620	256661	5.23971e+06
1107/100/2006/0	0	145	2006	3	48	99.6932	0	0.306766	14.9581	5.75582	87	0	-10.0163	20	580	256594	5.23787e+06
1333/100/2006/0	0	145	2006	3	48	0	13.4871	86.5129	56.4703	196.141	53	0	-10.0163	0	560	256342	5.23515e+06
1064/100/2006/0	0	145	2006	3	48	11.8806	9.59998	78.5194	51.777	236.708	88	0	-10.0163	20	580	256564	5.23737e+06
1294/100/2006/0	0	145	2006	3	48	67.628	0	32.372	26.203	625.696	87	0	-10.0163	20	600	256188	5.2355e+06
1151/100/2006/0	0	145	2006	3	48	26.8329	27.5566	45.6105	42.0254	399.42	86	0	-10.0163	20	680	255645	5.23565e+06
1177/100/2006/0	0	145	2006	3	48	30.6905	2.39958	66.9099	50.4633	933.413	86	0	-10.0163	20	630	256110	5.23566e+06
1253/100/2006/0	1	145	2006	3	48	0	0	100	59.505	8.74502	85	0	-10.0163	10	623.333	256678	5.23952e+06
1043/100/2006/0	0	145	2006	3	48	0	0	100	61.2915	3.74915	85	0	-10.0163	20	610	256679	5.23962e+06
1082/100/2006/0	0	145	2006	3	48	0	31.5445	68.4555	49.0668	362.994	81	0	-10.0163	0	560	256428	5.23521e+06
901/100/2006/0	0	145	2006	3	48	80.1252	0	19.8748	18.2708	616.456	87	0	-10.0163	20	620	256170	5.23558e+06
1314/100/2006/0	0	145	2006	3	48	52.0694	0	47.9306	35.5674	509.631	85	0	-10.0163	20	570	256561	5.23728e+06
910/100/2006/0	0	145	2006	3	48	68.8921	0	31.1079	29.693	439.082	86	0	-10.0163	20	580	256569	5.23768e+06
1116/100/2006/0	0	145	2006	3	48	0	24.9162	75.0838	51.923	324.41	73	0	-10.0163	10	563.333	256528	5.23565e+06
1353/100/2006/0	0	145	2006	3	48	90.4749	0	9.52514	19.8784	187.152	87	0	-10.0163	20	580	256569	5.23778e+06
868/100/2006/0	0	145	2006	3	48	0	0	100	58.8738	8.98407	85	0	-10.0163	10	623.333	256663	5.23941e+06
1371/100/2006/0	0	145	2006	3	48	45.4037	3.27946	51.3169	43.4525	1123.23	83	0	-10.0163	20	590	256723	5.23873e+06
886/100/2006/0	0	145	2006	3	48	0	0	100	62	5.04871e-29	36	0	-10.0163	10	563.333	256648	5.23671e+06
1430/100/2006/0	0	145	2006	3	48	0	23.225	76.775	60.9963	238.57	86	0	-10.0163	20	640	256009	5.23569e+06
943/100/2006/0	0	145	2006	3	48	13.0241	0	86.9759	55.8787	250.232	60	0	-10.0163	20	570	256253	5.23514e+06
1275/100/2006/0	0	145	2006	3	48	0	0	100	62	0	63	0	-10.0163	10	563.333	256663	5.23679e+06
1024/100/2006/0	0	145	2006	3	48	0	25.6915	74.3085	51.4665	320.919	72	0	-10.0163	20	570	256663	5.23691e+06
1343/100/2006/0	0	145	2006	3	48	0.918935	14.4639	84.6171	50.5701	162.402	86	0	-10.0163	20	590	256708	5.23826e+06
1268/100/2006/0	0	145	2006	3	48	99.6858	0	0.314204	15.4067	7.72978	77	0	-10.0163	20	720	255370	5.23555e+06
1411/100/2006/0	0	145	2006	3	48	0	0	100	62	5.04871e-29	66	0	-10.0163	10	566.667	256553	5.23653e+06
1232/100/2006/0	0	145	2006	3	48	0	43.6125	56.3875	43.9858	409.413	86	0	-10.0163	10	565	256453	5.23538e+06
880/100/2006/0	0	145	2006	3	48	99.9126	0	0.0874195	15.3251	2.10941	74	0	-10.0163	20	730	255249	5.23552e+06
1263/100/2006/0	0	145	2006	3	48	5.60816	0	94.3918	58.8463	159.802	85	0	-10.0163	20	610	256689	5.23902e+06
1386/100/2006/0	0	145	2006	3	48	0	0	100	59.0256	8.99934	88	0	-10.0163	20	620	256672	5.2392e+06
1016/100/2006/0	0	145	2006	3	48	82.919	0	17.081	22.833	317.761	76	0	-10.0163	20	720	255465	5.23558e+06
830/100/2006/0	0	145	2006	3	48	72.851	0	27.149	25.6535	343.355	88	0	-10.0163	20	580	256634	5.23796e+06
1001/100/2006/0	0	145	2006	3	48	0	0.00876007	99.9912	61.9955	0.064863	73	0	-10.0163	20	570	256554	5.23594e+06
1197/100/2006/0	0	145	2006	3	48	42.3084	18.8636	38.828	33.9579	505.523	52	0	-10.0163	20	570	256599	5.23708e+06
1007/100/2006/0	0	145	2006	3	48	0	0	100	59.0287	8.99917	87	0	-10.0163	20	610	256682	5.23912e+06
1247/100/2006/0	0	145	2006	3	48	0	0	100	60.8636	5.52701	62	0	-10.0163	20	570	256541	5.23634e+06
975/100/2006/0	0	145	2006	3	48	0	59.0647	40.9353	37.0124	373.121	85	0	-10.0163	10	566.667	256450	5.23546e+06
818/100/2006/0	0	145	2006	3	48	97.856	0	2.14395	12.1097	74.0876	87	0	-10.0163	20	580	256178	5.23531e+06
1381/100/2006/0	0	145	2006	3	48	0	0	100	62	5.04871e-29	77	0	-10.0163	20	570	256551	5.23604e+06
841/100/2006/0	0	145	2006	3	48	0	45.1286	54.8714	44.6782	434.065	60	0	-10.0163	10	563.333	256568	5.23574e+06
1240/100/2006/0	0	145	2006	3	48	9.40912	11.0184	79.5725	55.2708	358.013	69	0	-10.0163	10	583.333	256776	5.23852e+06
983/100/2006/0	0	145	2006	3	48	17.0963	18.1412	64.7625	52.0258	770.252	78	0	-10.0163	10	583.333	256751	5.23863e+06
1303/100/2006/0	0	145	2006	3	48	0	32.946	67.054	52.4595	137.541	85	0	-10.0163	20	660	255827	5.23571e+06
1123/100/2006/0	0	145	2006	3	48	53.5494	0	46.4506	41.8577	1019.7	86	0	-10.0163	20	590	256707	5.23881e+06
1364/100/2006/0	0	145	2006	3	48	0	37.3958	62.6042	45.0893	352.121	84	0	-10.0163	10	563.333	256490	5.23556e+06
1137/100/2006/0	0	145	2006	3	48	0	0	100	62	0	74	0	-10.0163	10	563.333	256559	5.23614e+06
875/100/2006/0	0	145	2006	3	48	31.9881	0	68.0119	51.9552	667.95	86	0	-10.0163	20	600	256697	5.23892e+06
1032/100/2006/0	1	146	2006	3	71	0	0	100	75.854	2.02237	37	0	-7.94194	10	656.667	256309	5.24258e+06
835/100/2006/0	1	146	2006	3	71	0	0	100	58.5922	72.6981	65	0	-7.94194	0	660	255920	5.24249e+06
1407/100/2006/0	0	146	2006	3	71	0	0	100	67.5761	46.9724	33	0	-7.94194	10	656.667	256330	5.24252e+06
1192/100/2006/0	3	146	2006	3	71	1.25477	0	98.7452	66.1823	115.183	86	0	-7.94194	10	665	255943	5.24225e+06
1071/100/2006/0	0	146	2006	3	71	3.01692	0	96.9831	60.3103	79.4479	57	0	-7.94194	10	665	256036	5.24232e+06
1225/100/2006/0	2	146	2006	3	71	0	0	100	50.7102	56.6548	77	0	-7.94194	0	660	255938	5.24259e+06
1416/100/2006/0	0	146	2006	3	71	1.92858	0	98.0714	60.7727	46.4928	56	0	-7.94194	20	670	256189	5.24293e+06
930/100/2006/0	2	146	2006	3	71	58.0046	0	41.9954	30.0975	736.868	57	0	-7.94194	10	665	256187	5.24242e+06
860/100/2006/0	0	146	2006	3	71	0	0	100	56	0	17	0	-7.94194	0	660	256046	5.2429e+06
987/100/2006/0	0	146	2006	3	71	0	0	100	57.5577	13.3057	49	0	-7.94194	0	660	256123	5.24302e+06
1321/100/2006/0	2	146	2006	3	71	13.6597	0	86.3403	54.4872	356.764	58	0	-7.94194	10	665	256122	5.24239e+06
1359/100/2006/0	2	146	2006	3	71	0	0	100	66.7282	112.649	90	0	-7.94194	0	660	255841	5.24235e+06
1446/100/2006/0	2	146	2006	3	71	12.8144	0	87.1856	55.761	330.38	79	0	-7.94194	10	665	256001	5.24226e+06
1112/100/2006/0	2	146	2006	3	71	0	0	100	62.9677	175.809	77	0	-7.94194	0	660	255864	5.24241e+06
1202/100/2006/0	0	146	2006	3	71	52.1242	0	47.8758	33.3317	754.885	42	0	-7.94194	20	660	256277	5.24246e+06
958/100/2006/0	0	146	2006	3	71	0	0	100	51.1016	54.3798	72	0	-7.94194	10	665	255953	5.24268e+06
1133/100/2006/0	0	146	2006	3	71	0	0	100	56	0	53	0	-7.94194	0	660	256003	5.24285e+06
892/100/2006/0	3	146	2006	3	71	47.8187	0	52.1813	41.7836	784.43	49	0	-7.94194	20	670	256210	5.24277e+06
1167/100/2006/0	1	146	2006	3	71	18.2876	0	81.7124	53.0391	358.787	48	0	-7.94194	20	670	256187	5.24286e+06
1244/100/2006/0	0	146	2006	3	71	0	0	100	53.0923	23.53	16	0	-7.94194	0	660	256096	5.24296e+06
1375/100/2006/0	0	146	2006	3	71	0	0	100	55.3403	10.1202	64	0	-7.94194	0	660	255988	5.24274e+06
1282/100/2006/0	2	146	2006	3	71	20.2058	0	79.7942	63.2703	639.924	48	0	-7.94194	10	663.333	256265	5.24268e+06
164/100/2006/1	0	147	2006	3	47	0	22.253	77.747	53.3213	263.148	100	1	-7.60292	10	755	254769	5.23567e+06
358/100/2006/1	0	147	2006	3	47	0	49.4028	50.5972	42.7329	380.196	100	1	-7.60292	0	750	254771	5.23557e+06
114/100/2006/1	0	147	2006	3	47	68.9393	0	31.0607	23.394	671.513	90	1	-7.60292	0	760	254313	5.23601e+06
210/100/2006/1	0	147	2006	3	47	100	0	0	6	7.88861e-31	100	1	-7.60292	10	765	254266	5.23586e+06
189/100/2006/1	0	147	2006	3	47	89.8626	2.97054	7.16687	10.8634	220.203	74	1	-7.60292	0	770	254613	5.23601e+06
336/100/2006/1	0	147	2006	3	47	56.3894	0	43.6106	31.4515	722.938	92	1	-7.60292	0	760	254781	5.23507e+06
378/100/2006/1	0	147	2006	3	47	83.0987	12.2412	4.66007	13.9808	170.509	98	1	-7.60292	10	765	254713	5.23602e+06
286/100/2006/1	0	147	2006	3	47	96.9318	0	3.06824	12.0731	81.112	76	1	-7.60292	0	760	254766	5.23587e+06
19/100/2006/1	0	147	2006	3	47	71.6795	0	28.3205	21.8595	636.608	93	1	-7.60292	10	765	254268	5.23576e+06
77/100/2006/1	0	147	2006	3	47	0	38.9501	61.0499	46.8095	361.678	100	1	-7.60292	0	750	254773	5.23547e+06
299/100/2006/1	0	147	2006	3	47	11.8233	0	88.1767	55.3789	326.941	93	1	-7.60292	10	765	254269	5.23566e+06
269/100/2006/1	0	147	2006	3	47	0.153785	3.17621	96.67	60.6782	51.0474	95	1	-7.60292	0	750	254775	5.23537e+06
4/100/2006/1	0	147	2006	3	47	27.069	5.10437	67.8267	45.6912	570.61	73	1	-7.60292	0	760	254767	5.23577e+06
92/100/2006/1	0	147	2006	3	47	95.1536	4.55725	0.289122	12.0589	24.6278	98	1	-7.60292	10	765	254763	5.23598e+06
471/100/2006/1	0	147	2006	3	47	95.0468	0	4.95323	9.46139	229.988	76	1	-7.60292	10	765	254513	5.23601e+06
173/100/2006/1	0	147	2006	3	47	43.4808	0	56.5192	38.6447	709.45	100	1	-7.60292	10	755	254779	5.23517e+06
307/100/2006/1	0	147	2006	3	47	64.7133	0	35.2867	26.5234	781.503	96	1	-7.60292	10	763.333	254413	5.23601e+06
107/100/2006/1	0	147	2006	3	47	26.1638	0	73.8362	47.3483	605.824	100	1	-7.60292	20	770	254271	5.23556e+06
455/100/2006/1	0	147	2006	3	47	18.5552	0	81.4448	51.9802	440.672	96	1	-7.60292	10	755	254777	5.23527e+06
399/100/2006/1	0	147	2006	3	47	99.9987	0	0.00127578	6.00071	0.0400079	93	1	-7.60292	10	763.333	254264	5.23596e+06
1379/100/2006/0	0	148	2006	3	35	42.4412	0	57.5588	46.9537	608.205	85	0	-13.4403	20	770	259156	5.24488e+06
314/100/2006/1	0	149	2006	1	24	69.8011	0	30.1989	27.0994	526.979	100	1	-7.8604	20	700	257676	5.24052e+06
478/100/2006/1	0	149	2006	1	24	99.7334	0	0.266633	12.1333	6.64804	100	1	-7.8604	20	700	257678	5.24042e+06
176/100/2006/1	0	149	2006	1	24	80.6127	0	19.3873	24.7807	631.13	100	1	-7.8604	30	746.667	257532	5.24007e+06
259/100/2006/1	0	149	2006	1	24	46.9847	0	53.0153	39.268	583.176	100	1	-7.8604	20	680	257171	5.24081e+06
99/100/2006/1	0	149	2006	1	24	0	79.9819	20.0181	44.0072	256.173	100	1	-7.8604	30	696.667	257683	5.24011e+06
136/100/2006/1	0	149	2006	1	24	92.8627	0	7.1373	16.4973	159.136	100	1	-7.8604	20	670	257167	5.24101e+06
327/100/2006/1	0	149	2006	1	24	61.8356	0	38.1644	31.7005	566.616	100	1	-7.8604	20	680	257199	5.24107e+06
385/100/2006/1	0	149	2006	1	24	11.3032	85.1395	3.55739	34.7102	120.361	100	1	-7.8604	20	710	257682	5.24022e+06
444/100/2006/1	0	149	2006	1	24	71.3154	0	28.6846	27.0555	491.162	100	1	-7.8604	20	670	257169	5.24091e+06
43/100/2006/1	0	149	2006	1	24	16.5149	0	83.4851	53.9077	331.038	100	1	-7.8604	20	690	257316	5.24107e+06
458/100/2006/1	0	149	2006	1	24	26.7473	32.8837	40.3689	45.7282	705.33	100	1	-7.8604	20	720	257632	5.24008e+06
56/100/2006/1	0	149	2006	1	24	50.3256	0	49.6744	37.3674	598.937	100	1	-7.8604	20	730	257332	5.24007e+06
367/100/2006/1	0	149	2006	1	24	69.3647	0	30.6353	27.9281	512.788	100	1	-7.8604	20	750	257432	5.24007e+06
251/100/2006/1	0	149	2006	1	24	85.813	0	14.187	19.6573	267.845	100	1	-7.8604	10	713.333	257210	5.24007e+06
68/100/2006/1	0	149	2006	1	24	44.645	0	55.355	40.5704	569.393	100	1	-7.8604	20	690	257173	5.24071e+06
217/100/2006/1	0	149	2006	1	24	100	0	0	14.0855	0.212194	100	1	-7.8604	20	710	257671	5.24082e+06
26/100/2006/1	0	149	2006	1	24	100	0	0	13.5094	4.48534	100	1	-7.8604	10	715	257669	5.24092e+06
121/100/2006/1	0	149	2006	1	24	61.1348	0	38.8652	31.4997	591.525	100	1	-7.8604	20	700	257675	5.24062e+06
241/100/2006/1	0	149	2006	1	24	5.221	0	94.779	59.4752	115.762	100	1	-7.8604	20	700	257416	5.24107e+06
406/100/2006/1	0	149	2006	1	24	95.8931	0	4.10687	15.095	95.1758	100	1	-7.8604	20	700	257673	5.24072e+06
227/100/2006/1	0	149	2006	1	24	0	0	100	69.1162	48.9865	69	1	-7.8604	10	603.333	256734	5.24006e+06
438/100/2006/1	0	149	2006	1	24	75.2678	0	24.7322	23.6348	344.198	100	1	-7.8604	40	696.667	257132	5.24006e+06
154/100/2006/1	0	149	2006	1	24	76.0497	3.15081	20.7995	22.5645	329.035	95	1	-7.8604	20	660	257032	5.24006e+06
349/100/2006/1	1	149	2006	1	24	6.09217	0	93.9078	59.0758	131.812	100	1	-7.8604	20	690	257175	5.24061e+06
63/100/2006/1	0	149	2006	1	24	20.6807	1.62631	77.693	57.0444	581.15	82	1	-7.8604	10	603.333	256832	5.24006e+06
306/100/2006/1	0	149	2006	1	24	100	0	0	12.5404	5.31341	100	1	-7.8604	10	715	257667	5.24104e+06
144/100/2006/1	0	149	2006	1	24	91.5271	0	8.47287	17.9356	180.641	95	1	-7.8604	10	715	257616	5.24107e+06
345/100/2006/1	0	149	2006	1	24	52.2173	10.4168	37.366	32.4189	557.671	94	1	-7.8604	30	626.667	256932	5.24006e+06
196/100/2006/1	0	149	2006	1	24	66.966	33.034	0	19.9282	127.42	100	1	-7.8604	20	710	257680	5.24032e+06
428/100/2006/1	0	149	2006	1	24	37.4944	0	62.5056	44.3666	518.374	98	1	-7.8604	20	710	257516	5.24107e+06
30/100/2006/0	0	150	2006	3	50	15.5949	0	84.4051	55.1216	373.361	85	0	-7.69902	20	780	254820	5.2392e+06
506/100/2006/0	0	150	2006	3	50	54.279	0	45.721	34.6155	631.809	93	0	-7.69902	20	790	254861	5.23928e+06
236/100/2006/0	0	150	2006	3	50	47.281	0	52.719	38.009	644.305	82	0	-7.69902	10	803.333	254909	5.23936e+06
477/100/2006/1	2	151	2006	3	45	100	0	0	12.2562	0.959079	100	1	-9.5087	20	840	254694	5.23957e+06
313/100/2006/1	2	151	2006	3	45	79.6134	0	20.3866	23.3401	386.088	100	1	-9.5087	10	845	254692	5.23967e+06
443/100/2006/1	0	151	2006	3	45	100	0	0	11.5562	0.246838	96	1	-9.5087	20	830	254193	5.23966e+06
25/100/2006/1	5	151	2006	3	45	17.744	82.256	0	31.564	91.2218	100	1	-9.5087	20	890	254636	5.24002e+06
195/100/2006/1	1	151	2006	3	45	100	0	0	12	3.15544e-30	97	1	-9.5087	20	820	254696	5.23947e+06
305/100/2006/1	3	151	2006	3	45	41.6539	58.3461	0	25.7709	146.668	100	1	-9.5087	20	910	254536	5.24001e+06
216/100/2006/1	0	151	2006	3	45	68.761	31.239	0	18.8097	134.252	100	1	-9.5087	20	870	254686	5.23998e+06
135/100/2006/1	0	151	2006	3	45	100	0	0	11.5163	0.249734	100	1	-9.5087	20	850	254191	5.23976e+06
143/100/2006/1	0	151	2006	3	45	58.7653	41.2347	0	21.6992	143.635	100	1	-9.5087	20	910	254436	5.24001e+06
384/100/2006/1	0	151	2006	3	45	79.9829	0	20.0171	22.0086	400.257	95	1	-9.5087	20	810	254698	5.23937e+06
405/100/2006/1	0	151	2006	3	45	100	0	0	11	0	100	1	-9.5087	20	860	254689	5.23987e+06
427/100/2006/1	0	151	2006	3	45	36.3776	63.6224	0	27.2694	133.311	100	1	-9.5087	20	900	254336	5.24001e+06
9/100/2006/1	0	151	2006	3	45	18.2177	0	81.7823	48.7639	322.32	93	1	-9.5087	20	790	254704	5.23907e+06
240/100/2006/1	0	151	2006	3	45	58.9615	32.3256	8.71292	23.8286	237.518	100	1	-9.5087	20	900	254236	5.24001e+06
98/100/2006/1	0	151	2006	3	45	48.5515	0	51.4485	37.7055	625.46	99	1	-9.5087	20	790	254700	5.23927e+06
326/100/2006/1	0	151	2006	3	45	99.4941	0	0.505937	12.1817	10.7236	100	1	-9.5087	20	870	254189	5.23986e+06
315/100/2006/1	1	151	2006	3	45	100	0	0	11.9849	0.0148783	91	1	-9.5087	20	820	254194	5.23956e+06
42/100/2006/1	0	151	2006	3	45	82.2079	4.2454	13.5467	19.3129	264.497	100	1	-9.5087	20	890	254187	5.23996e+06
120/100/2006/1	0	151	2006	3	45	79.1143	0	20.8857	22.4205	416.653	100	1	-9.5087	20	850	254690	5.23977e+06
291/100/2006/1	0	151	2006	3	45	31.9703	0	68.0297	45.013	530.823	92	1	-9.5087	20	790	254702	5.23917e+06
393/100/2006/1	0	152	2006	3	45	0	0	100	62	0	95	1	-9.5087	30	783.333	254316	5.24101e+06
260/100/2006/1	1	152	2006	3	45	0	93.6292	6.3708	37.6564	40.3229	100	1	-9.5087	20	900	254683	5.24017e+06
102/100/2006/1	0	152	2006	3	45	55.1565	0	44.8435	34.4646	624.788	95	1	-9.5087	30	803.333	254171	5.24076e+06
83/100/2006/1	0	152	2006	3	45	0	0	100	64.1816	25.7834	96	1	-9.5087	20	800	254416	5.24101e+06
388/100/2006/1	0	152	2006	3	45	66.0713	0	33.9287	28.6932	578.923	97	1	-9.5087	30	823.333	254173	5.24066e+06
85/100/2006/1	0	152	2006	3	45	0.875989	0	99.124	61.27	36.9291	100	1	-9.5087	20	860	254671	5.24077e+06
463/100/2006/1	0	152	2006	3	45	0	0	100	72.5376	36.4852	100	1	-9.5087	20	820	254616	5.24102e+06
12/100/2006/1	3	152	2006	3	45	0	0	100	62	5.04871e-29	87	1	-9.5087	20	780	254167	5.24096e+06
255/100/2006/1	0	152	2006	3	45	8.72604	0	91.274	55.6805	297.997	100	1	-9.5087	20	880	254673	5.24067e+06
181/100/2006/1	2	152	2006	3	45	0	0	100	67.9307	47.8567	100	1	-9.5087	20	840	254667	5.24098e+06
69/100/2006/1	0	152	2006	3	45	0	84.9894	15.0106	39.8772	85.2141	100	1	-9.5087	10	903.333	254681	5.24027e+06
203/100/2006/1	1	152	2006	3	45	0	0	100	62	0	91	1	-9.5087	20	780	254217	5.24101e+06
294/100/2006/1	0	152	2006	3	45	14.3342	0.163603	85.5022	54.3604	345.388	90	1	-9.5087	30	796.667	254169	5.24086e+06
445/100/2006/1	6	152	2006	3	45	14.6071	85.3929	0	32.3482	77.9589	100	1	-9.5087	20	890	254685	5.24007e+06
441/100/2006/1	0	152	2006	3	45	3.05746	0	96.9425	56.8795	111.75	100	1	-9.5087	20	890	254675	5.24057e+06
350/100/2006/1	0	152	2006	3	45	0	49.7645	50.2355	46.4972	110.988	100	1	-9.5087	10	903.333	254679	5.24037e+06
371/100/2006/1	0	152	2006	3	45	0.708938	0	99.2911	62.4687	37.819	100	1	-9.5087	20	860	254669	5.24087e+06
198/100/2006/1	2	152	2006	3	45	49.2701	0	50.7299	38.4848	661.816	100	1	-9.5087	20	840	254175	5.24056e+06
275/100/2006/1	0	152	2006	3	45	0	0	100	69.7177	48.4849	96	1	-9.5087	20	810	254516	5.24101e+06
157/100/2006/1	0	152	2006	3	45	0	3.66373	96.3363	55.9445	16.0063	100	1	-9.5087	20	890	254677	5.24047e+06
30/100/2006/1	0	153	2006	2	39	39.371	2.14999	58.4791	48.9448	734.732	84	1	-14.2325	20	730	258271	5.23564e+06
221/100/2006/1	0	153	2006	2	39	77.1872	12.8236	9.9892	24.1587	297.992	89	1	-14.2325	20	730	258269	5.23574e+06
34/100/2006/1	0	153	2006	2	39	85.8217	3.1387	11.0396	21.8063	156.238	100	1	-14.2325	10	776.667	258295	5.23609e+06
230/100/2006/1	1	153	2006	2	39	84.8028	15.1972	0	19.8875	46.5244	100	1	-14.2325	20	790	258412	5.23609e+06
13/100/2006/1	0	153	2006	2	39	100	0	0	17	0	32	1	-14.2325	10	836.667	258763	5.23606e+06
125/100/2006/1	0	153	2006	2	39	33.4797	23.7168	42.8036	37.8648	301.656	92	1	-14.2325	20	760	258265	5.23593e+06
318/100/2006/1	0	153	2006	2	39	57.5001	2.42641	40.0735	32.7872	369.344	97	1	-14.2325	20	770	258263	5.23603e+06
295/100/2006/1	0	153	2006	2	39	100	0	0	17	0	84	1	-14.2325	10	826.667	258712	5.23609e+06
390/100/2006/1	0	153	2006	2	39	88.7929	11.2071	0	19.1293	35.9235	100	1	-14.2325	20	810	258512	5.23609e+06
410/100/2006/1	0	153	2006	2	39	53.8811	36.5579	9.56104	27.136	175.198	89	1	-14.2325	20	740	258267	5.23583e+06
103/100/2006/1	0	153	2006	2	39	100	0	0	17	0	100	1	-14.2325	20	820	258612	5.23609e+06
11/100/2006/0	0	154	2006	3	50	10.2984	0	89.7016	54.2128	241.949	88	0	-7.69902	20	780	254829	5.2389e+06
611/100/2006/0	0	154	2006	3	50	4.55696	0	95.443	58.8721	161.87	88	0	-7.69902	10	763.333	254848	5.23821e+06
452/100/2006/0	0	154	2006	3	50	3.42656	0	96.5734	57.0757	120.258	86	0	-7.69902	20	770	254860	5.2385e+06
123/100/2006/0	0	154	2006	3	50	2.53926	0	97.4607	57.5405	92.0622	88	0	-7.69902	20	770	254832	5.23861e+06
488/100/2006/0	1	154	2006	3	50	29.2096	0	70.7904	46.6872	537.429	85	0	-7.69902	20	780	254818	5.239e+06
696/100/2006/0	1	154	2006	3	50	0	59.1398	40.8602	41.3011	296.017	84	0	-7.69902	10	735	254795	5.23741e+06
648/100/2006/0	0	154	2006	3	50	0	0	100	59.1763	8.96893	88	0	-7.69902	20	780	254822	5.23871e+06
101/100/2006/0	0	154	2006	3	50	0	7.49945	92.5005	56.8865	80.6527	85	0	-7.69902	10	745	254776	5.23761e+06
163/100/2006/0	0	154	2006	3	50	17.0966	0	82.9034	55.7307	439.679	82	0	-7.69902	20	780	254801	5.2391e+06
778/100/2006/0	0	154	2006	3	50	0	0	100	59.2055	8.95777	83	0	-7.69902	20	770	254868	5.23842e+06
415/100/2006/0	0	154	2006	3	50	0	11.6071	88.3929	55.5686	138.369	88	0	-7.69902	20	760	254813	5.23802e+06
738/100/2006/0	0	154	2006	3	50	0	28.2372	71.7628	50.0022	271.405	88	0	-7.69902	20	760	254791	5.23794e+06
137/100/2006/0	0	154	2006	3	50	0.583626	0.173201	99.2432	60.5163	28.3877	88	0	-7.69902	10	763.333	254837	5.2381e+06
584/100/2006/0	0	154	2006	3	50	0	14.6427	85.3573	54.322	165.172	82	0	-7.69902	20	750	254778	5.23773e+06
335/100/2006/0	0	154	2006	3	50	1.89469	0	98.1053	57.874	71.299	88	0	-7.69902	20	780	254820	5.23881e+06
431/100/2006/0	0	154	2006	3	50	0	29.2426	70.7574	50.838	239.194	86	0	-7.69902	20	740	254780	5.23751e+06
266/100/2006/0	0	154	2006	3	50	0	31.9256	68.0744	48.6752	290.614	84	0	-7.69902	20	760	254781	5.23782e+06
298/100/2006/0	0	154	2006	3	50	0.00237607	0	99.9976	60.1895	7.66471	86	0	-7.69902	20	770	254862	5.23831e+06
195/100/2007/1	1	155	2007	12	58	11.0259	0	88.9741	56.8603	284.049	44	1	-15.8829	0	790	253772	5.23553e+06
18/100/2007/1	4	155	2007	12	58	68.5142	31.4858	0	14.2417	114.117	81	1	-15.8829	20	830	253313	5.23599e+06
253/100/2007/1	2	155	2007	12	58	17.7759	0	82.2241	52.5567	414.348	94	1	-15.8829	10	795	253768	5.23575e+06
68/100/2007/1	0	155	2007	12	58	36.0093	0	63.9907	40.9176	578.221	48	1	-15.8829	0	790	253770	5.23565e+06
272/100/2007/1	3	155	2007	12	58	0	15.6649	84.3351	57.8306	143.868	64	1	-15.8829	10	813.333	253513	5.23599e+06
95/100/2007/1	1	155	2007	12	58	93.1956	5.762	1.04239	8.80161	55.1995	94	1	-15.8829	10	813.333	253266	5.23584e+06
144/100/2007/1	6	155	2007	12	58	33.5739	37.6322	28.7939	31.78	488.003	65	1	-15.8829	20	830	253413	5.23599e+06
224/100/2007/1	4	155	2007	12	58	75.4601	24.5399	0	12.6442	97.9593	94	1	-15.8829	20	830	253264	5.23596e+06
158/100/2007/1	2	155	2007	12	58	1.73928	22.4382	75.8226	54.2074	248.276	100	1	-15.8829	10	795	253270	5.23564e+06
6/100/2007/1	0	155	2007	12	58	59.5802	0	40.4198	31.124	689.468	91	1	-15.8829	10	795	253773	5.23545e+06
23/100/2007/1	4	155	2007	12	58	4.87478	19.8038	75.3215	53.7349	282.694	77	1	-15.8829	10	805	253764	5.23595e+06
86/100/2007/1	5	155	2007	12	58	0	11.042	88.958	59.3561	106.97	53	1	-15.8829	10	813.333	253613	5.236e+06
125/100/2007/1	3	155	2007	12	58	0	0	100	63	0	100	1	-15.8829	10	795	253766	5.23585e+06
211/100/2007/1	2	155	2007	12	58	7.69093	53.1154	39.1936	41.165	342.847	49	1	-15.8829	0	810	253729	5.236e+06
239/100/2007/1	0	155	2007	12	58	3.46502	0	96.535	61.1289	97.539	93	1	-15.8829	0	790	253272	5.23554e+06
282/100/2007/1	2	155	2007	12	58	47.0638	28.5686	24.3676	26.6453	504.219	93	1	-15.8829	20	800	253268	5.23574e+06
16/100/2007/1	9	156	2007	1	35	54.6524	25.0458	20.3018	29.4381	342.023	90	1	-25.9111	10	736.667	259608	5.24408e+06
20/100/2007/1	1	156	2007	1	35	45.2244	4.94054	49.8351	34.3688	512.412	97	1	-25.9111	10	733.333	259618	5.24358e+06
281/100/2007/1	9	156	2007	1	35	82.1948	0	17.8052	25.7259	351.363	88	1	-25.9111	30	723.333	259358	5.24411e+06
297/100/2007/1	3	156	2007	1	35	96.447	0	3.55302	19.1318	123.364	93	1	-25.9111	10	733.333	259113	5.24385e+06
92/100/2007/1	4	156	2007	1	35	100	0	0	17	0	96	1	-25.9111	10	743.333	259111	5.24395e+06
94/100/2007/1	4	156	2007	1	35	37.3252	10.9991	51.6757	43.0756	564.848	89	1	-25.9111	10	713.333	259458	5.24411e+06
205/100/2007/1	9	156	2007	1	35	20.2774	38.0949	41.6277	39.9618	486.209	91	1	-25.9111	20	720	259558	5.24411e+06
47/100/2007/1	7	156	2007	1	35	10.989	0	89.011	69.1978	493.08	100	1	-25.9111	10	726.667	259117	5.24365e+06
220/100/2007/1	8	156	2007	1	35	91.6491	0	8.35092	20.3404	122.457	100	1	-25.9111	10	756.667	259109	5.24405e+06
142/100/2007/1	12	156	2007	1	35	75.5683	12.9821	11.4496	24.3374	214.594	91	1	-25.9111	20	740	259611	5.24396e+06
250/100/2007/1	3	156	2007	1	35	27.475	0	72.525	50.1635	581.05	100	1	-25.9111	20	730	259622	5.24336e+06
268/100/2007/1	4	156	2007	1	35	28.4247	36.5882	34.987	35.414	471.6	94	1	-25.9111	20	740	259613	5.24386e+06
157/100/2007/1	3	156	2007	1	35	85.3356	0	14.6644	23.2329	201.739	94	1	-25.9111	20	740	259258	5.24411e+06
173/100/2007/1	2	156	2007	1	35	42.4763	0	57.5237	51.5142	879.622	97	1	-25.9111	10	726.667	259115	5.24375e+06
82/100/2007/1	12	156	2007	1	35	0	56.3869	43.6131	39.6259	497.99	92	1	-25.9111	20	740	259615	5.24376e+06
34/100/2007/1	8	156	2007	1	35	70.344	0	29.656	29.0981	328.367	100	1	-25.9111	10	756.667	259141	5.2441e+06
208/100/2007/1	3	156	2007	1	35	0.370892	43.9181	55.711	41.5254	377.187	84	1	-25.9111	20	730	259616	5.24366e+06
122/100/2007/1	10	156	2007	1	35	65.6087	0	34.3913	29.083	627.025	100	1	-25.9111	10	733.333	259620	5.24346e+06
66/100/2007/1	5	156	2007	1	35	18.181	0	81.819	54.1399	420.555	100	1	-25.9111	10	723.333	259624	5.24326e+06
193/100/2007/1	4	156	2007	1	35	3.77049	0	96.2295	57.4984	97.3974	100	1	-25.9111	20	730	259626	5.24316e+06
273/100/2007/1	1	157	2007	1	24	65.7767	0	34.2233	30.7576	539.796	100	1	-25.028	20	820	255285	5.23488e+06
225/100/2007/1	1	157	2007	1	24	50.0158	0	49.9842	38.4922	600.25	100	1	-25.028	20	800	255432	5.23503e+06
98/100/2007/1	0	157	2007	1	24	33.1595	0	66.8405	48.3977	605.975	100	1	-25.028	30	796.667	255532	5.23503e+06
145/100/2007/1	1	157	2007	1	24	56.497	0	43.503	35.3165	590.115	100	1	-25.028	20	810	255282	5.23499e+06
162/100/2007/1	0	157	2007	1	24	32.6578	0	67.3422	56.9719	827.862	100	1	-25.028	20	760	255732	5.23504e+06
19/100/2007/1	1	157	2007	1	24	83.4809	0	16.5191	22.0943	331.104	100	1	-25.028	10	805	255332	5.23503e+06
286/100/2007/1	1	157	2007	1	24	37.2082	0	62.7918	52.8925	903.965	100	1	-25.028	20	780	255632	5.23503e+06
87/100/2007/1	0	157	2007	1	24	94.3872	0	5.61282	16.4135	97.9561	100	1	-25.028	10	836.667	255287	5.23478e+06
24/100/2007/1	0	157	2007	1	24	83.322	0.449638	16.2284	21.0816	252.292	100	1	-25.028	20	850	255290	5.23458e+06
212/100/2007/1	0	157	2007	1	24	78.4663	0	21.5337	23.2595	312.42	100	1	-25.028	10	836.667	255289	5.23468e+06
139/100/2007/1	2	158	2007	3	43	0	0	100	70.8645	59.0294	100	1	-23.5705	10	826.667	255692	5.23969e+06
265/100/2007/1	2	158	2007	3	43	3.35857	0	96.6414	67.6207	192.46	100	1	-23.5705	0	830	255694	5.23957e+06
74/100/2007/1	0	158	2007	3	43	0	0	100	58.731	10.6821	98	1	-23.5705	10	776.667	255686	5.23999e+06
309/100/2007/1	0	158	2007	3	43	86.8856	0	13.1144	11.9945	406.979	100	1	-23.5705	20	810	255700	5.23929e+06
[truncated: 8,437 more rows]

## Sheet: Field name definition
Field Name	Definition
ID	Unique ID of transect segment
TRACK_COUNT	Count of snowshoe hare track in a corresponding segment
CLUSTER	ID of cluster. The same ID shared by more than one segment of a sampling year indicates that those segments were produced from the same unsegmented transect.
YEAR	Year when track count was measured
MONTH	Month when track count was measured
EXPORSURE	Exposure time since the last snow fall
HC1	Proportion of 0-20 y habitat within a buffer
HC2	Proportion of 20-40 y habitat within a buffer
HC3	Proportion of 40-60 y habitat within a buffer
MEAN_AGE	Mean stand age
VAR_AGE	Variance of stand age
VEGETATED_AREA	Proportion of vegetationed area
TRANSECT_TYPE	Transect type. 0 indicates road or transect, and 1 indicates off-trail transect.
MEAN_TEMP	Mean temperature
SLOPE	Degree of Slope
ELEVATION	Elevation
X_COORDINATE	X coordinate of center point of a transect segment. The projection is NAD_1983_MTM_7 and the unit is meter.
Y_COORDINATE	Y coordinate of center point of a transect segment. The projection is NAD_1983_MTM_7 and the unit is meter.
