# Supplementary material for: A time-lagged effect of conspecific density on habitat selection by snowshoe hare
Source: PLoS One. 2018 Jan 10;13(1):e0190643. doi: 10.1371/journal.pone.0190643 (PMC5761860; doi:10.1371/journal.pone.0190643)
Supplement: S2 Data — 2004–2014. (XLSX) [file pone.0190643.s005.xlsx]

## Sheet: Data
ID	YEAR	PRESENCE_PREDATOR	X_COORDINATE	Y_COORDINATE
105/400/2004/0	2004	1	254401	5.23661e+06
107/400/2004/0	2004	1	257368	5.24253e+06
128/400/2004/0	2004	1	256924	5.24444e+06
145/400/2004/0	2004	1	258396	5.24592e+06
154/400/2004/0	2004	1	257931	5.24578e+06
160/400/2004/0	2004	1	256367	5.24366e+06
200/400/2004/0	2004	1	257647	5.24475e+06
208/400/2004/0	2004	1	259742	5.24445e+06
222/400/2004/0	2004	1	259463	5.24305e+06
229/400/2004/0	2004	1	258468	5.24425e+06
237/400/2004/0	2004	1	254635	5.23681e+06
239/400/2004/0	2004	1	257778	5.2425e+06
244/400/2004/0	2004	1	259246	5.24395e+06
26/400/2004/0	2004	1	259649	5.24532e+06
272/400/2004/0	2004	1	258576	5.24569e+06
290/400/2004/0	2004	1	256187	5.24339e+06
297/400/2004/0	2004	1	254080	5.23672e+06
308/400/2004/0	2004	1	259571	5.24462e+06
318/400/2004/0	2004	1	257024	5.24483e+06
320/400/2004/0	2004	1	258757	5.2473e+06
42/400/2004/1	2004	1	254286	5.23998e+06
65/400/2004/0	2004	1	257628	5.24511e+06
70/400/2004/0	2004	1	257342	5.24498e+06
72/400/2004/1	2004	1	258227	5.23788e+06
140/400/2004/1	2004	0	256401	5.23905e+06
51/400/2004/1	2004	0	256233	5.23894e+06
19/400/2004/1	2004	0	256704	5.23893e+06
275/400/2004/0	2004	0	259472	5.24338e+06
149/400/2004/0	2004	1	259561	5.2438e+06
12/400/2004/0	2004	0	259596	5.24419e+06
81/400/2004/1	2004	1	257283	5.23863e+06
25/400/2004/0	2004	0	259388	5.24273e+06
34/400/2004/1	2004	1	259189	5.2399e+06
162/400/2004/0	2004	0	259147	5.24241e+06
189/400/2004/0	2004	0	258873	5.24173e+06
315/400/2004/0	2004	1	258692	5.24136e+06
53/400/2004/0	2004	0	259050	5.24206e+06
111/400/2004/1	2004	1	257345	5.23857e+06
27/400/2004/1	2004	1	257396	5.23844e+06
125/400/2004/1	2004	0	255152	5.24183e+06
103/400/2004/1	2004	1	253331	5.23695e+06
137/400/2004/0	2004	1	254810	5.239e+06
266/400/2004/0	2004	1	254849	5.23853e+06
117/400/2004/0	2004	1	254800	5.23792e+06
246/400/2004/0	2004	1	254794	5.23745e+06
121/400/2004/0	2004	0	255152	5.23847e+06
47/400/2004/1	2004	1	255212	5.23883e+06
231/400/2004/0	2004	0	255059	5.23811e+06
33/400/2004/0	2004	0	255041	5.23768e+06
202/400/2004/0	2004	1	255099	5.23707e+06
6/400/2004/0	2004	1	255407	5.23698e+06
39/400/2004/0	2004	0	254710	5.2371e+06
142/400/2004/0	2004	0	255723	5.23675e+06
82/400/2004/0	2004	0	255627	5.23639e+06
221/400/2004/0	2004	0	254901	5.23691e+06
150/400/2004/0	2004	0	255224	5.23589e+06
277/400/2004/0	2004	1	255528	5.23601e+06
161/400/2004/0	2004	0	255011	5.2361e+06
24/400/2004/0	2004	0	254955	5.23652e+06
301/400/2004/0	2004	0	257016	5.24251e+06
180/400/2004/0	2004	0	256466	5.2424e+06
129/400/2004/1	2004	1	254192	5.23971e+06
57/400/2004/0	2004	0	259823	5.23914e+06
119/400/2004/0	2004	1	258812	5.23813e+06
270/400/2004/0	2004	0	259590	5.23887e+06
14/400/2004/1	2004	0	259708	5.23892e+06
143/400/2004/0	2004	0	259261	5.23873e+06
228/400/2004/0	2004	1	259090	5.2384e+06
126/400/2004/0	2004	0	257814	5.23731e+06
153/400/2004/0	2004	0	258562	5.23788e+06
279/400/2004/0	2004	1	258240	5.23755e+06
261/400/2004/0	2004	0	258308	5.24674e+06
172/400/2004/0	2004	0	259333	5.24606e+06
187/400/2004/0	2004	0	259340	5.24642e+06
50/400/2004/0	2004	0	259166	5.24671e+06
135/400/2004/1	2004	0	255210	5.24095e+06
72/400/2004/0	2004	0	255964	5.24303e+06
82/400/2004/1	2004	0	253749	5.23674e+06
185/400/2004/0	2004	0	258312	5.24534e+06
131/400/2004/1	2004	0	257638	5.24252e+06
8/400/2004/1	2004	0	255326	5.23596e+06
21/400/2004/1	2004	0	253629	5.23698e+06
141/400/2004/1	2004	0	255659	5.23601e+06
23/400/2004/0	2004	0	256589	5.24402e+06
16/400/2004/1	2004	0	253294	5.23662e+06
110/400/2004/1	2004	0	255772	5.23556e+06
26/400/2004/1	2004	0	255779	5.2352e+06
59/400/2004/1	2004	1	258378	5.24309e+06
107/400/2004/1	2004	0	258140	5.24293e+06
85/400/2004/1	2004	1	258612	5.24301e+06
280/400/2004/0	2004	0	257674	5.24549e+06
58/400/2004/1	2004	1	257524	5.23807e+06
285/400/2004/0	2004	0	256779	5.2422e+06
112/400/2004/0	2004	0	256777	5.24235e+06
106/400/2004/1	2004	0	257259	5.23797e+06
6/400/2004/1	2004	1	254692	5.23967e+06
171/400/2004/0	2004	1	258417	5.24269e+06
35/400/2004/0	2004	0	258655	5.243e+06
92/400/2004/1	2004	0	254620	5.23995e+06
252/400/2004/0	2004	0	258887	5.24325e+06
58/400/2004/0	2004	0	259137	5.24338e+06
223/400/2004/0	2004	0	259567	5.24565e+06
115/400/2004/0	2004	0	259380	5.24432e+06
89/400/2004/0	2004	0	259447	5.24604e+06
163/400/2004/0	2004	0	259653	5.2449e+06
245/400/2004/0	2004	0	259016	5.24708e+06
40/400/2004/0	2004	0	258204	5.24604e+06
62/400/2004/0	2004	0	258287	5.24639e+06
132/400/2004/0	2004	0	258492	5.24709e+06
204/400/2004/0	2004	0	257538	5.24516e+06
136/400/2004/1	2004	1	255189	5.23989e+06
120/400/2004/0	2004	0	258327	5.24463e+06
314/400/2004/0	2004	0	258222	5.245e+06
39/400/2004/1	2004	1	255555	5.241e+06
57/400/2004/1	2004	1	259179	5.2408e+06
9/400/2004/1	2004	1	259251	5.24106e+06
71/400/2004/1	2004	0	259587	5.24106e+06
118/400/2004/1	2004	1	259673	5.24071e+06
64/400/2004/1	2004	0	259478	5.24061e+06
116/400/2004/1	2004	0	254238	5.23891e+06
70/400/2004/1	2004	0	254662	5.23893e+06
117/400/2005/0	2005	1	256992	5.24393e+06
150/400/2005/0	2005	1	258325	5.24464e+06
207/400/2005/0	2005	1	259100	5.24383e+06
222/400/2005/0	2005	1	257835	5.24356e+06
247/400/2005/0	2005	1	257001	5.24362e+06
259/400/2005/0	2005	1	258913	5.24293e+06
268/400/2005/0	2005	1	257824	5.24171e+06
36/400/2005/0	2005	1	257548	5.24332e+06
57/400/2005/1	2005	1	257132	5.24284e+06
68/400/2005/0	2005	1	258783	5.24256e+06
98/400/2005/0	2005	1	254277	5.2396e+06
210/400/2005/0	2005	0	255918	5.24255e+06
147/400/2005/0	2005	0	256148	5.2424e+06
21/400/2005/0	2005	0	255912	5.2423e+06
237/400/2005/0	2005	1	256159	5.24297e+06
290/400/2005/0	2005	1	254094	5.23931e+06
287/400/2005/0	2005	1	258084	5.2441e+06
225/400/2005/0	2005	0	254527	5.23948e+06
157/400/2005/0	2005	0	254169	5.239e+06
38/400/2005/0	2005	0	258962	5.23932e+06
195/400/2005/0	2005	1	259685	5.23918e+06
69/400/2005/0	2005	1	259810	5.23957e+06
274/400/2005/0	2005	1	254491	5.23602e+06
206/400/2005/0	2005	1	255116	5.23589e+06
35/400/2005/0	2005	1	253695	5.23601e+06
137/400/2005/0	2005	0	254124	5.23599e+06
80/400/2005/0	2005	1	254769	5.23584e+06
33/400/2005/0	2005	0	255653	5.23646e+06
149/400/2005/0	2005	1	255493	5.23584e+06
283/400/2005/0	2005	1	255799	5.23601e+06
158/400/2005/0	2005	1	255554	5.23606e+06
141/400/2005/0	2005	1	255715	5.23676e+06
226/400/2005/0	2005	1	255084	5.23708e+06
40/400/2005/0	2005	1	255440	5.23695e+06
72/400/2005/0	2005	0	258217	5.24504e+06
9/400/2005/0	2005	0	259025	5.24705e+06
45/400/2005/0	2005	1	257107	5.24331e+06
163/400/2005/0	2005	0	259347	5.2464e+06
263/400/2005/0	2005	0	258544	5.24718e+06
220/400/2005/0	2005	1	258246	5.24394e+06
115/400/2005/0	2005	0	258772	5.24731e+06
95/400/2005/0	2005	1	258086	5.24381e+06
279/400/2005/0	2005	0	256557	5.23605e+06
280/400/2005/0	2005	0	259072	5.24477e+06
34/400/2005/0	2005	1	256733	5.23871e+06
292/400/2005/0	2005	0	256624	5.23796e+06
32/400/2005/0	2005	0	255529	5.23561e+06
148/400/2005/0	2005	0	256141	5.23556e+06
41/400/2005/0	2005	0	256653	5.23683e+06
174/400/2005/0	2005	0	256664	5.24029e+06
84/400/2005/0	2005	1	256542	5.23571e+06
22/400/2005/0	2005	0	256252	5.2352e+06
165/400/2005/0	2005	0	256559	5.23647e+06
159/400/2005/0	2005	0	256741	5.23837e+06
305/400/2005/0	2005	0	256634	5.23993e+06
227/400/2005/0	2005	0	256585	5.23718e+06
240/400/2005/0	2005	0	255886	5.2357e+06
211/400/2005/0	2005	0	256445	5.23532e+06
241/400/2005/0	2005	0	256677	5.23915e+06
111/400/2005/0	2005	0	256670	5.23954e+06
99/400/2005/0	2005	0	256570	5.23761e+06
123/400/2005/0	2005	1	259732	5.24444e+06
253/400/2005/0	2005	1	259596	5.24422e+06
64/400/2005/0	2005	0	259562	5.24379e+06
192/400/2005/0	2005	1	259477	5.24339e+06
11/400/2005/0	2005	1	259914	5.24439e+06
252/400/2005/0	2005	0	259956	5.24364e+06
122/400/2005/0	2005	0	259930	5.24402e+06
293/400/2005/0	2005	0	259841	5.24166e+06
48/400/2005/0	2005	0	259089	5.24221e+06
209/400/2005/0	2005	0	259347	5.24087e+06
31/400/2005/0	2005	0	258236	5.24046e+06
54/400/2005/0	2005	0	259665	5.24249e+06
303/400/2005/0	2005	0	258760	5.24152e+06
276/400/2005/0	2005	0	259158	5.24014e+06
289/400/2005/0	2005	0	258404	5.23972e+06
173/400/2005/0	2005	0	258951	5.24185e+06
155/400/2005/0	2005	0	258225	5.24006e+06
234/400/2005/0	2005	0	259227	5.24255e+06
242/400/2005/0	2005	0	259796	5.24284e+06
160/400/2005/0	2005	0	259683	5.24204e+06
83/400/2005/0	2005	0	259265	5.24049e+06
20/400/2005/0	2005	0	259408	5.24125e+06
140/400/2005/0	2005	0	259024	5.23971e+06
238/400/2005/0	2005	0	257055	5.24154e+06
224/400/2005/0	2005	0	258825	5.23912e+06
146/400/2005/0	2005	0	259600	5.24151e+06
110/400/2005/0	2005	0	258599	5.24119e+06
97/400/2005/0	2005	0	258623	5.23941e+06
239/400/2005/0	2005	0	258323	5.24078e+06
112/400/2005/0	2005	0	259994	5.24322e+06
125/400/2005/0	2005	0	257618	5.23901e+06
251/400/2005/0	2005	0	258147	5.24042e+06
61/400/2005/0	2005	0	257981	5.2401e+06
189/400/2005/0	2005	0	257789	5.23977e+06
2/400/2005/0	2005	0	257646	5.23941e+06
5/400/2005/0	2005	0	258471	5.24182e+06
81/400/2005/0	2005	0	258901	5.24353e+06
64/400/2005/1	2005	0	255302	5.23595e+06
70/400/2005/0	2005	0	257809	5.24117e+06
181/400/2005/0	2005	0	257793	5.24146e+06
75/400/2005/0	2005	0	257969	5.24203e+06
194/400/2005/0	2005	0	258654	5.24219e+06
145/400/2005/0	2005	0	259102	5.24329e+06
18/400/2005/0	2005	0	259199	5.24366e+06
128/400/2005/0	2005	0	258317	5.24152e+06
262/400/2005/0	2005	0	258107	5.24116e+06
198/400/2005/0	2005	0	258319	5.24466e+06
265/400/2005/0	2005	0	258352	5.24539e+06
313/400/2005/0	2005	0	258455	5.24429e+06
130/400/2005/0	2005	0	258407	5.24591e+06
131/400/2005/0	2005	0	258573	5.24567e+06
154/400/2005/0	2005	0	256900	5.24076e+06
294/400/2005/0	2005	1	257267	5.24172e+06
182/400/2005/0	2005	0	258286	5.2464e+06
161/400/2005/0	2005	0	257021	5.24212e+06
254/400/2005/0	2005	0	259171	5.2467e+06
109/400/2005/0	2005	0	257072	5.24192e+06
188/400/2005/0	2005	0	259346	5.24609e+06
55/400/2005/0	2005	0	256911	5.24248e+06
71/400/2005/0	2005	0	258332	5.24681e+06
37/400/2005/0	2005	0	257037	5.23918e+06
92/400/2005/0	2005	0	259494	5.24544e+06
143/400/2005/0	2005	0	259558	5.24568e+06
258/400/2005/0	2005	0	257551	5.24066e+06
66/400/2005/0	2005	0	259653	5.2449e+06
85/400/2005/0	2005	0	259359	5.24463e+06
213/400/2005/0	2005	0	259530	5.24457e+06
166/400/2005/0	2005	0	258946	5.24453e+06
16/400/2005/0	2005	0	259436	5.24608e+06
257/400/2005/0	2005	0	259649	5.24532e+06
2/400/2005/1	2005	1	260207	5.23899e+06
31/400/2005/1	2005	0	259188	5.23997e+06
288/400/2005/0	2005	0	256901	5.24036e+06
113/400/2005/0	2005	0	256971	5.24332e+06
30/400/2005/0	2005	0	257001	5.24115e+06
35/400/2005/1	2005	1	259080	5.24588e+06
243/400/2005/0	2005	1	256892	5.24286e+06
223/400/2005/0	2005	1	257008	5.23957e+06
25/400/2005/0	2005	0	258220	5.24504e+06
101/400/2005/0	2005	1	257521	5.24154e+06
144/400/2005/0	2005	0	257631	5.24104e+06
96/400/2005/0	2005	1	256979	5.23994e+06
0/400/2005/1	2005	1	256338	5.24005e+06
59/400/2005/1	2005	1	256171	5.24078e+06
73/400/2005/0	2005	0	257647	5.24475e+06
169/400/2005/0	2005	0	256734	5.24284e+06
44/400/2005/0	2005	0	256847	5.24321e+06
302/400/2005/0	2005	0	256810	5.24251e+06
88/400/2005/0	2005	0	258573	5.24568e+06
22/400/2005/1	2005	0	255606	5.23603e+06
216/400/2005/0	2005	0	258368	5.24541e+06
284/400/2005/0	2005	0	258451	5.24429e+06
281/400/2005/0	2005	0	258393	5.24592e+06
266/400/2005/0	2005	0	257628	5.24511e+06
33/400/2005/1	2005	1	256195	5.23686e+06
23/400/2005/1	2005	1	256150	5.24187e+06
46/400/2005/1	2005	1	256189	5.23985e+06
24/400/2005/1	2005	0	256208	5.23888e+06
100/400/2006/1	2006	1	258504	5.24602e+06
11/400/2006/1	2006	1	258075	5.24578e+06
143/400/2006/0	2006	1	258421	5.2397e+06
17/400/2006/0	2006	1	257933	5.24578e+06
172/400/2006/0	2006	1	259380	5.24432e+06
179/400/2006/0	2006	1	258171	5.246e+06
185/400/2006/0	2006	1	256971	5.24332e+06
19/400/2006/0	2006	1	259994	5.24322e+06
203/400/2006/0	2006	1	257011	5.24476e+06
205/400/2006/0	2006	1	257878	5.24359e+06
207/400/2006/0	2006	1	257062	5.24339e+06
218/400/2006/0	2006	1	258226	5.24043e+06
229/400/2006/0	2006	1	255719	5.23851e+06
250/400/2006/0	2006	1	257653	5.24545e+06
276/400/2006/0	2006	1	258234	5.24395e+06
286/400/2006/0	2006	1	259369	5.24463e+06
308/400/2006/0	2006	1	259708	5.2448e+06
334/400/2006/0	2006	1	258286	5.2464e+06
358/400/2006/0	2006	1	257178	5.24499e+06
362/400/2006/0	2006	1	257581	5.24336e+06
44/400/2006/0	2006	1	256896	5.2444e+06
46/400/2006/0	2006	1	258104	5.24386e+06
47/400/2006/0	2006	1	257014	5.24374e+06
58/400/2006/1	2006	1	258170	5.24605e+06
64/400/2006/1	2006	1	258700	5.23929e+06
77/400/2006/1	2006	1	256549	5.24273e+06
96/400/2006/0	2006	1	259206	5.24376e+06
47/400/2006/1	2006	1	258247	5.24205e+06
93/400/2006/1	2006	0	253395	5.23498e+06
39/400/2006/1	2006	0	253288	5.23469e+06
20/400/2006/1	2006	0	253732	5.23496e+06
105/400/2006/1	2006	1	257674	5.24067e+06
82/400/2006/1	2006	0	257482	5.24007e+06
9/400/2006/1	2006	1	257135	5.24006e+06
31/400/2006/1	2006	0	257681	5.24021e+06
89/400/2006/1	2006	1	257172	5.24076e+06
55/400/2006/1	2006	0	257601	5.24101e+06
6/400/2006/1	2006	1	257267	5.24103e+06
183/400/2006/0	2006	0	257734	5.24135e+06
86/400/2006/1	2006	0	258620	5.24003e+06
34/400/2006/1	2006	1	258286	5.24005e+06
116/400/2006/1	2006	1	258191	5.23978e+06
15/400/2006/1	2006	0	258693	5.23969e+06
379/400/2006/0	2006	1	258221	5.24008e+06
277/400/2006/0	2006	0	258621	5.23942e+06
75/400/2006/1	2006	1	258662	5.24129e+06
98/400/2006/1	2006	1	258581	5.24203e+06
121/400/2006/1	2006	1	258152	5.24178e+06
24/400/2006/1	2006	1	258654	5.24169e+06
14/400/2006/1	2006	1	258268	5.23579e+06
110/400/2006/1	2006	0	258696	5.23605e+06
63/400/2006/1	2006	0	258363	5.23605e+06
219/400/2006/0	2006	0	255169	5.23727e+06
94/400/2006/1	2006	1	255712	5.23864e+06
114/400/2006/1	2006	0	255305	5.239e+06
382/400/2006/0	2006	0	255651	5.23735e+06
281/400/2006/0	2006	1	255959	5.23787e+06
73/400/2006/1	2006	1	255211	5.23873e+06
136/400/2006/0	2006	0	255714	5.23776e+06
40/400/2006/1	2006	0	255639	5.23897e+06
208/400/2006/0	2006	1	256411	5.23859e+06
72/400/2006/0	2006	0	255435	5.23871e+06
371/400/2006/0	2006	0	255800	5.23813e+06
48/400/2006/0	2006	1	256152	5.2383e+06
21/400/2006/1	2006	0	255720	5.23824e+06
146/400/2006/0	2006	0	255803	5.23761e+06
387/400/2006/0	2006	0	254280	5.2396e+06
206/400/2006/0	2006	0	254273	5.23891e+06
151/400/2006/0	2006	0	254527	5.23948e+06
285/400/2006/0	2006	0	254635	5.23917e+06
363/400/2006/0	2006	0	254072	5.23921e+06
123/400/2006/0	2006	0	254257	5.2394e+06
60/400/2006/0	2006	1	254282	5.23776e+06
299/400/2006/0	2006	1	253972	5.23788e+06
216/400/2006/0	2006	0	254596	5.23776e+06
4/400/2006/0	2006	1	259609	5.24554e+06
27/400/2006/0	2006	0	256734	5.24284e+06
27/400/2006/1	2006	0	257191	5.23977e+06
76/400/2006/1	2006	0	258585	5.24529e+06
81/400/2006/0	2006	0	256285	5.24253e+06
319/400/2006/0	2006	0	256081	5.24234e+06
25/400/2006/1	2006	0	258577	5.24569e+06
52/400/2006/0	2006	0	257829	5.24159e+06
289/400/2006/0	2006	0	257878	5.24192e+06
259/400/2006/0	2006	0	256070	5.24293e+06
126/400/2006/0	2006	0	258138	5.24221e+06
98/400/2006/0	2006	1	257554	5.24063e+06
338/400/2006/0	2006	0	257619	5.24102e+06
180/400/2006/0	2006	0	257008	5.23957e+06
335/400/2006/0	2006	0	257037	5.23918e+06
18/400/2006/0	2006	1	256979	5.23994e+06
359/400/2006/0	2006	0	257001	5.24115e+06
284/400/2006/0	2006	1	256901	5.24036e+06
45/400/2006/0	2006	0	257072	5.24192e+06
204/400/2006/0	2006	0	257055	5.24154e+06
119/400/2006/0	2006	1	256900	5.24076e+06
30/400/2006/0	2006	1	258947	5.24299e+06
364/400/2006/0	2006	0	258946	5.24453e+06
5/400/2006/1	2006	1	254268	5.23571e+06
81/400/2006/1	2006	1	254778	5.23522e+06
104/400/2006/1	2006	0	254697	5.23595e+06
54/400/2006/1	2006	0	254363	5.23598e+06
30/400/2006/1	2006	0	254770	5.23562e+06
210/400/2006/0	2006	0	255262	5.23533e+06
128/400/2006/0	2006	0	254952	5.23466e+06
368/400/2006/0	2006	0	255081	5.23504e+06
66/400/2006/0	2006	0	254835	5.23814e+06
223/400/2006/0	2006	0	254783	5.23779e+06
306/400/2006/0	2006	0	254849	5.23853e+06
162/400/2006/0	2006	0	254814	5.23896e+06
280/400/2006/0	2006	0	256874	5.24415e+06
93/400/2006/0	2006	0	258331	5.2468e+06
365/400/2006/0	2006	0	257328	5.24294e+06
187/400/2006/0	2006	1	256822	5.24249e+06
316/400/2006/0	2006	0	259181	5.24668e+06
26/400/2006/1	2006	0	256590	5.24295e+06
341/400/2006/0	2006	0	256892	5.24286e+06
122/400/2006/0	2006	0	257392	5.24305e+06
107/400/2006/1	2006	0	256228	5.24301e+06
258/400/2006/0	2006	0	256847	5.24321e+06
101/400/2006/0	2006	0	256911	5.24248e+06
2/400/2006/1	2006	0	256631	5.24246e+06
236/400/2006/0	2006	1	259451	5.24601e+06
118/400/2006/0	2006	0	257506	5.2451e+06
60/400/2006/1	2006	0	256133	5.24275e+06
19/400/2006/1	2006	0	254701	5.23922e+06
22/400/2006/1	2006	1	254267	5.24098e+06
79/400/2006/1	2006	0	257286	5.24003e+06
46/400/2006/1	2006	1	257643	5.2397e+06
97/400/2006/1	2006	1	257359	5.23957e+06
92/400/2006/1	2006	1	254693	5.23962e+06
120/400/2006/1	2006	1	257620	5.24001e+06
43/400/2006/1	2006	1	254682	5.24022e+06
67/400/2006/1	2006	1	254192	5.23971e+06
239/400/2006/0	2006	0	256195	5.24287e+06
28/400/2006/0	2006	0	255945	5.24261e+06
188/400/2006/0	2006	0	255894	5.24233e+06
221/400/2006/0	2006	0	256178	5.23542e+06
64/400/2006/0	2006	1	256299	5.23518e+06
314/400/2006/0	2006	0	256568	5.23728e+06
148/400/2006/0	2006	0	255618	5.23564e+06
232/400/2006/0	2006	0	256601	5.2366e+06
251/400/2006/0	2006	1	256750	5.23843e+06
24/400/2006/0	2006	0	258729	5.2473e+06
241/400/2006/0	2006	0	258332	5.24155e+06
68/400/2006/0	2006	1	259887	5.24452e+06
87/400/2006/0	2006	1	258959	5.24365e+06
327/400/2006/0	2006	0	259204	5.24396e+06
124/400/2006/0	2006	1	259056	5.24477e+06
57/400/2006/0	2006	1	256036	5.23637e+06
384/400/2006/0	2006	0	255969	5.23569e+06
95/400/2006/1	2006	1	254172	5.24071e+06
169/400/2006/0	2006	1	257863	5.24113e+06
139/400/2006/0	2006	1	256553	5.23579e+06
159/400/2006/0	2006	0	259038	5.24703e+06
165/400/2006/0	2006	0	259661	5.2452e+06
77/400/2006/0	2006	0	259376	5.24631e+06
256/400/2006/0	2006	1	258525	5.24715e+06
0/400/2006/0	2006	0	256549	5.23616e+06
131/400/2006/0	2006	0	255503	5.23584e+06
296/400/2006/0	2006	0	255804	5.23602e+06
78/400/2006/0	2006	0	259494	5.24544e+06
389/400/2006/0	2006	1	259340	5.24608e+06
38/400/2006/1	2006	1	254620	5.23995e+06
74/400/2006/0	2006	0	256639	5.23692e+06
117/400/2006/1	2006	1	254674	5.24062e+06
113/400/2006/1	2006	0	254286	5.23998e+06
170/400/2006/0	2006	0	259569	5.24462e+06
86/400/2006/0	2006	1	256712	5.23882e+06
70/400/2006/1	2006	0	254601	5.24095e+06
304/400/2006/0	2006	1	256480	5.23542e+06
155/400/2006/0	2006	0	256578	5.23769e+06
82/400/2006/0	2006	0	258512	5.2419e+06
392/400/2006/0	2006	1	256677	5.23813e+06
171/400/2006/0	2006	1	256667	5.23967e+06
189/400/2006/0	2006	1	258806	5.24264e+06
235/400/2006/0	2006	1	255216	5.23589e+06
326/400/2006/0	2006	0	256672	5.23924e+06
292/400/2006/0	2006	1	256186	5.23502e+06
3/400/2006/0	2006	1	255535	5.23601e+06
261/400/2006/0	2006	0	259136	5.24338e+06
320/400/2006/0	2006	0	258685	5.24227e+06
9/400/2006/0	2006	1	258151	5.2412e+06
0/400/2007/1	2007	1	255689	5.23984e+06
106/400/2007/0	2007	1	255909	5.24252e+06
108/400/2007/0	2007	1	259128	5.24335e+06
110/400/2007/0	2007	1	257961	5.24202e+06
120/400/2007/0	2007	1	256586	5.23514e+06
128/400/2007/0	2007	1	258234	5.23584e+06
133/400/2007/0	2007	1	257276	5.23508e+06
145/400/2007/0	2007	1	255896	5.23995e+06
147/400/2007/0	2007	1	256597	5.23863e+06
155/400/2007/0	2007	1	255368	5.24222e+06
163/400/2007/0	2007	1	258876	5.24347e+06
167/400/2007/0	2007	1	258698	5.24231e+06
17/400/2007/0	2007	1	255622	5.24262e+06
176/400/2007/0	2007	1	259206	5.24377e+06
209/400/2007/0	2007	1	258192	5.23563e+06
22/400/2007/0	2007	1	255278	5.24127e+06
26/400/2007/0	2007	1	259060	5.2438e+06
291/400/2007/0	2007	1	255552	5.23992e+06
30/400/2007/1	2007	1	259209	5.24407e+06
301/400/2007/0	2007	1	255313	5.24184e+06
317/400/2007/0	2007	1	256283	5.23422e+06
334/400/2007/0	2007	1	256630	5.23558e+06
345/400/2007/0	2007	1	257969	5.23572e+06
353/400/2007/0	2007	1	257166	5.2354e+06
64/400/2007/0	2007	1	256793	5.23556e+06
7/400/2007/0	2007	1	256070	5.23989e+06
70/400/2007/1	2007	1	259542	5.24404e+06
89/400/2007/1	2007	1	259114	5.2438e+06
9/400/2007/1	2007	1	259616	5.24368e+06
93/400/2007/0	2007	1	255296	5.24174e+06
99/400/2007/0	2007	1	254817	5.23893e+06
247/400/2007/0	2007	0	255921	5.24229e+06
74/400/2007/0	2007	0	255778	5.24039e+06
350/400/2007/0	2007	0	256483	5.24239e+06
182/400/2007/0	2007	0	256814	5.24236e+06
132/400/2007/0	2007	0	256778	5.2422e+06
75/400/2007/0	2007	0	256779	5.24233e+06
354/400/2007/0	2007	0	257327	5.24253e+06
225/400/2007/0	2007	0	256958	5.24254e+06
38/400/2007/0	2007	0	257382	5.24163e+06
172/400/2007/0	2007	0	257780	5.24151e+06
324/400/2007/0	2007	1	257826	5.2417e+06
28/400/2007/0	2007	1	254841	5.23817e+06
270/400/2007/0	2007	0	257131	5.2419e+06
19/400/2007/1	2007	0	253771	5.23557e+06
71/400/2007/1	2007	0	253269	5.23569e+06
35/400/2007/1	2007	0	253364	5.23596e+06
76/400/2007/1	2007	1	253697	5.23593e+06
51/400/2007/1	2007	1	253779	5.23516e+06
90/400/2007/0	2007	0	255322	5.23589e+06
298/400/2007/0	2007	0	255557	5.23607e+06
14/400/2007/0	2007	0	255727	5.23676e+06
152/400/2007/0	2007	0	255644	5.23645e+06
220/400/2007/0	2007	0	255445	5.23695e+06
6/400/2007/0	2007	0	258158	5.24121e+06
104/400/2007/0	2007	0	255066	5.23708e+06
30/400/2007/0	2007	1	253631	5.23604e+06
236/400/2007/0	2007	1	255484	5.23584e+06
240/400/2007/0	2007	1	253495	5.23632e+06
168/400/2007/0	2007	1	254050	5.23598e+06
153/400/2007/0	2007	0	255053	5.23566e+06
33/400/2007/1	2007	0	255754	5.23646e+06
27/400/2007/0	2007	0	255811	5.23602e+06
118/400/2007/0	2007	0	255006	5.23597e+06
2/400/2007/0	2007	0	254975	5.23637e+06
34/400/2007/1	2007	0	255317	5.23493e+06
93/400/2007/1	2007	0	255582	5.23503e+06
234/400/2007/0	2007	0	256881	5.2414e+06
95/400/2007/0	2007	0	256886	5.24182e+06
314/400/2007/0	2007	0	256452	5.24233e+06
23/400/2007/0	2007	0	256798	5.241e+06
76/400/2007/0	2007	0	256325	5.24085e+06
159/400/2007/0	2007	0	256697	5.24053e+06
82/400/2007/0	2007	0	256743	5.24214e+06
285/400/2007/0	2007	1	256522	5.24061e+06
149/400/2007/0	2007	1	258168	5.23652e+06
217/400/2007/0	2007	0	257951	5.2368e+06
52/400/2007/1	2007	1	258677	5.23703e+06
86/400/2007/0	2007	0	258891	5.23641e+06
91/400/2007/1	2007	0	258751	5.23666e+06
311/400/2007/0	2007	0	258345	5.23732e+06
80/400/2007/0	2007	1	258056	5.23718e+06
69/400/2007/1	2007	1	258249	5.23678e+06
200/400/2007/0	2007	0	258912	5.23665e+06
13/400/2007/1	2007	0	258343	5.23705e+06
11/400/2007/0	2007	0	257884	5.23652e+06
294/400/2007/0	2007	1	258543	5.23645e+06
77/400/2007/1	2007	1	259246	5.2369e+06
24/400/2007/1	2007	1	259376	5.23711e+06
341/400/2007/0	2007	1	259397	5.23758e+06
125/400/2007/0	2007	1	259702	5.23749e+06
191/400/2007/0	2007	1	259021	5.23749e+06
9/400/2007/0	2007	1	258672	5.23739e+06
68/400/2007/0	2007	1	259292	5.23772e+06
277/400/2007/0	2007	1	258935	5.23755e+06
316/400/2007/0	2007	1	257202	5.236e+06
91/400/2007/0	2007	1	256914	5.23713e+06
286/400/2007/0	2007	0	257444	5.23609e+06
231/400/2007/0	2007	0	256939	5.23679e+06
347/400/2007/0	2007	0	257473	5.23685e+06
102/400/2007/0	2007	1	257323	5.23632e+06
198/400/2007/0	2007	0	257575	5.2372e+06
160/400/2007/0	2007	0	257591	5.23641e+06
84/400/2007/0	2007	1	257930	5.2373e+06
20/400/2007/0	2007	0	256878	5.23638e+06
164/400/2007/0	2007	1	256946	5.2359e+06
61/400/2007/0	2007	1	255420	5.23726e+06
158/400/2007/0	2007	1	255489	5.24094e+06
212/400/2007/0	2007	0	255895	5.2402e+06
196/400/2007/0	2007	1	255168	5.23927e+06
335/400/2007/0	2007	0	255805	5.23811e+06
50/400/2007/1	2007	0	257602	5.24438e+06
59/400/2007/0	2007	0	255371	5.23959e+06
63/400/2007/0	2007	0	254621	5.23776e+06
275/400/2007/0	2007	0	254295	5.23776e+06
233/400/2007/0	2007	1	255158	5.24157e+06
186/400/2007/0	2007	0	255732	5.23849e+06
170/400/2007/0	2007	1	255225	5.23895e+06
41/400/2007/0	2007	0	255035	5.23746e+06
12/400/2007/1	2007	1	257592	5.24493e+06
34/400/2007/0	2007	1	255089	5.23927e+06
119/400/2007/0	2007	0	254926	5.2397e+06
284/400/2007/0	2007	1	255663	5.24064e+06
117/400/2007/0	2007	1	254635	5.2413e+06
210/400/2007/0	2007	0	254419	5.23932e+06
237/400/2007/0	2007	1	254847	5.23854e+06
166/400/2007/0	2007	0	254783	5.23781e+06
318/400/2007/0	2007	0	254809	5.23738e+06
293/400/2007/0	2007	0	256274	5.23851e+06
13/400/2007/0	2007	0	258927	5.24327e+06
323/400/2007/0	2007	0	256893	5.24072e+06
171/400/2007/0	2007	0	256991	5.24111e+06
85/400/2007/0	2007	0	256099	5.23816e+06
46/400/2007/1	2007	1	259623	5.24331e+06
199/400/2007/0	2007	0	255924	5.23781e+06
39/400/2007/1	2007	1	255601	5.24097e+06
41/400/2007/1	2007	0	256591	5.23805e+06
83/400/2007/1	2007	1	256259	5.23795e+06
32/400/2007/1	2007	1	255680	5.24034e+06
29/400/2007/1	2007	1	255696	5.23947e+06
56/400/2007/1	2007	1	255172	5.24073e+06
238/400/2007/0	2007	0	258962	5.24302e+06
1/400/2007/1	2007	1	255267	5.24099e+06
29/400/2007/0	2007	0	258825	5.2427e+06
143/400/2007/0	2007	0	257875	5.24113e+06
319/400/2007/0	2007	0	258538	5.24194e+06
211/400/2007/0	2007	0	258351	5.24159e+06
107/400/2007/0	2007	0	257625	5.24103e+06
248/400/2007/0	2007	0	257547	5.24066e+06
157/400/2007/0	2007	0	256553	5.23441e+06
42/400/2007/0	2007	0	256783	5.23475e+06
37/400/2007/1	2007	1	256639	5.23899e+06
79/400/2007/1	2007	0	256712	5.23866e+06
7/400/2007/1	2007	1	256305	5.23901e+06
61/400/2007/1	2007	1	256210	5.23875e+06
14/400/2007/1	2007	1	256371	5.23704e+06
53/400/2007/1	2007	1	256247	5.23682e+06
44/400/2007/0	2007	1	255935	5.24053e+06
325/400/2007/0	2007	0	255217	5.24146e+06
173/400/2007/0	2007	1	254912	5.2417e+06
111/400/2007/0	2007	1	255487	5.24116e+06
252/400/2007/0	2007	1	255631	5.24081e+06
178/400/2007/0	2007	0	256257	5.24031e+06
306/400/2007/0	2007	1	256452	5.24001e+06
343/400/2007/0	2007	0	256207	5.23524e+06
260/400/2007/0	2007	0	255453	5.23558e+06
187/400/2007/0	2007	0	256090	5.23563e+06
272/400/2007/0	2007	1	256497	5.23557e+06
51/400/2007/0	2007	1	255760	5.23568e+06
126/400/2007/0	2007	0	256391	5.23523e+06
332/400/2007/0	2007	1	255075	5.23503e+06
138/400/2007/0	2007	0	254574	5.23475e+06
100/400/2007/0	2007	0	254949	5.23464e+06
356/400/2007/0	2007	1	253353	5.23598e+06
184/400/2007/0	2007	0	255261	5.23531e+06
262/400/2007/0	2007	0	254801	5.23493e+06
3/400/2007/0	2007	1	254410	5.23504e+06
134/400/2007/0	2007	1	253189	5.23568e+06
54/400/2007/0	2007	0	254948	5.23531e+06
207/400/2007/0	2007	0	254144	5.23531e+06
279/400/2007/0	2007	1	253383	5.23538e+06
69/400/2007/0	2007	1	253789	5.23534e+06
271/400/2007/0	2007	0	254951	5.23729e+06
282/400/2007/0	2007	1	254524	5.236e+06
249/400/2007/0	2007	0	255042	5.2378e+06
50/400/2007/0	2007	0	255461	5.2387e+06
121/400/2007/0	2007	0	255712	5.23774e+06
109/400/2007/0	2007	1	255070	5.23818e+06
129/400/2007/0	2007	1	253987	5.23786e+06
322/400/2007/0	2007	0	255211	5.23861e+06
242/400/2007/0	2007	1	254884	5.23934e+06
333/400/2007/0	2007	1	255005	5.24008e+06
185/400/2007/0	2007	1	255142	5.24046e+06
49/400/2007/0	2007	0	255119	5.24081e+06
259/400/2007/0	2007	1	254930	5.24118e+06
266/400/2007/0	2007	0	257075	5.24189e+06
35/400/2007/0	2007	1	257049	5.24149e+06
16/400/2007/1	2007	1	255254	5.23996e+06
73/400/2007/1	2007	1	255585	5.24007e+06
221/400/2007/0	2007	1	258373	5.2365e+06
87/400/2007/0	2007	0	257988	5.23651e+06
243/400/2007/0	2007	0	256466	5.23475e+06
223/400/2007/0	2007	1	258809	5.23641e+06
195/400/2007/0	2007	1	257620	5.23579e+06
250/400/2007/0	2007	0	256978	5.23513e+06
103/400/2007/0	2007	1	256158	5.23389e+06
281/400/2007/0	2007	1	257484	5.23574e+06
71/400/2007/0	2007	1	257879	5.23565e+06
224/400/2007/0	2007	1	257226	5.23577e+06
101/400/2008/0	2008	1	254167	5.24069e+06
12/400/2008/1	2008	1	255677	5.2405e+06
125/400/2008/0	2008	1	258482	5.24278e+06
133/400/2008/1	2008	1	255623	5.23803e+06
134/400/2008/0	2008	1	255485	5.2356e+06
141/400/2008/1	2008	1	258574	5.24586e+06
150/400/2008/0	2008	1	255778	5.23837e+06
160/400/2008/0	2008	1	256475	5.23438e+06
164/400/2008/0	2008	1	256146	5.23828e+06
171/400/2008/0	2008	1	257736	5.24135e+06
172/400/2008/0	2008	1	259329	5.24468e+06
181/400/2008/0	2008	1	256152	5.23387e+06
199/400/2008/0	2008	1	254110	5.23932e+06
202/400/2008/0	2008	1	257327	5.23585e+06
213/400/2008/0	2008	1	256219	5.23523e+06
214/400/2008/0	2008	1	257371	5.24163e+06
22/400/2008/0	2008	1	256489	5.23482e+06
229/400/2008/0	2008	1	255090	5.2383e+06
25/400/2008/0	2008	1	253953	5.24092e+06
260/400/2008/0	2008	1	259069	5.24481e+06
274/400/2008/0	2008	1	259366	5.24428e+06
283/400/2008/0	2008	1	256994	5.24112e+06
293/400/2008/0	2008	1	257978	5.23745e+06
299/400/2008/0	2008	1	255806	5.23569e+06
312/400/2008/0	2008	1	257578	5.2364e+06
321/400/2008/0	2008	1	258338	5.2365e+06
326/400/2008/0	2008	1	256751	5.23469e+06
335/400/2008/0	2008	1	254986	5.24111e+06
338/400/2008/0	2008	1	259488	5.24454e+06
34/400/2008/0	2008	1	256902	5.24076e+06
353/400/2008/0	2008	1	254442	5.24089e+06
366/400/2008/0	2008	1	257074	5.2419e+06
38/400/2008/0	2008	1	253742	5.23742e+06
393/400/2008/0	2008	1	255218	5.24135e+06
407/400/2008/0	2008	1	255976	5.2379e+06
418/400/2008/0	2008	1	254558	5.24132e+06
44/400/2008/0	2008	1	256956	5.24231e+06
45/400/2008/0	2008	1	256107	5.23562e+06
51/400/2008/0	2008	1	256631	5.23798e+06
52/400/2008/0	2008	1	257996	5.23703e+06
60/400/2008/0	2008	1	257445	5.23611e+06
66/400/2008/1	2008	1	255736	5.23743e+06
70/400/2008/0	2008	1	258745	5.23641e+06
74/400/2008/0	2008	1	256916	5.23503e+06
79/400/2008/0	2008	1	258544	5.23953e+06
8/400/2008/0	2008	1	258935	5.24459e+06
96/400/2008/1	2008	1	255668	5.24095e+06
277/400/2008/0	2008	0	256531	5.2406e+06
406/400/2008/0	2008	0	255367	5.24203e+06
120/400/2008/0	2008	0	255549	5.2418e+06
206/400/2008/0	2008	1	256031	5.24148e+06
287/400/2008/0	2008	0	255690	5.24197e+06
37/400/2008/0	2008	0	255954	5.24185e+06
355/400/2008/0	2008	0	256107	5.24116e+06
237/400/2008/0	2008	0	255528	5.24227e+06
73/400/2008/0	2008	0	255800	5.2425e+06
307/400/2008/0	2008	0	256174	5.24229e+06
288/400/2008/0	2008	1	255778	5.24132e+06
26/400/2008/0	2008	0	256023	5.24202e+06
121/400/2008/0	2008	0	255635	5.24159e+06
402/400/2008/0	2008	0	256029	5.24297e+06
133/400/2008/0	2008	0	256211	5.24298e+06
67/400/2008/1	2008	1	254876	5.24052e+06
80/400/2008/1	2008	1	253740	5.24063e+06
144/400/2008/1	2008	1	253500	5.24095e+06
117/400/2008/1	2008	1	254163	5.24051e+06
31/400/2008/1	2008	1	254520	5.24051e+06
163/400/2008/0	2008	0	254266	5.2409e+06
304/400/2008/0	2008	0	253820	5.24084e+06
352/400/2008/0	2008	0	257832	5.2416e+06
36/400/2008/0	2008	0	258134	5.24221e+06
204/400/2008/0	2008	0	257891	5.24193e+06
210/400/2008/0	2008	0	257547	5.24066e+06
112/400/2008/1	2008	1	258143	5.24398e+06
61/400/2008/1	2008	0	258408	5.24409e+06
43/400/2008/0	2008	0	257625	5.24103e+06
5/400/2008/1	2008	1	257138	5.24057e+06
63/400/2008/1	2008	1	259125	5.245e+06
3/400/2008/1	2008	0	259389	5.24511e+06
116/400/2008/0	2008	1	257052	5.24151e+06
377/400/2008/0	2008	0	257831	5.24249e+06
62/400/2008/0	2008	1	257055	5.24254e+06
228/400/2008/0	2008	1	257438	5.24253e+06
303/400/2008/0	2008	0	253668	5.23602e+06
89/400/2008/0	2008	0	253704	5.23573e+06
123/400/2008/0	2008	0	257240	5.23521e+06
373/400/2008/0	2008	0	258717	5.24309e+06
343/400/2008/0	2008	0	253311	5.23573e+06
20/400/2008/1	2008	1	256678	5.24046e+06
104/400/2008/1	2008	0	256670	5.24086e+06
7/400/2008/1	2008	0	255728	5.23783e+06
379/400/2008/0	2008	0	255043	5.23788e+06
9/400/2008/1	2008	1	258271	5.23655e+06
135/400/2008/0	2008	1	254970	5.2371e+06
399/400/2008/0	2008	0	255791	5.23804e+06
316/400/2008/0	2008	0	255582	5.23867e+06
391/400/2008/0	2008	1	256577	5.23722e+06
2/400/2008/0	2008	1	256555	5.23607e+06
225/400/2008/0	2008	0	255702	5.23761e+06
63/400/2008/0	2008	0	255272	5.23866e+06
300/400/2008/0	2008	0	255321	5.23702e+06
364/400/2008/0	2008	1	255997	5.24097e+06
108/400/2008/1	2008	1	258695	5.24513e+06
151/400/2008/0	2008	1	253460	5.23675e+06
358/400/2008/0	2008	1	258191	5.23563e+06
241/400/2008/0	2008	1	253333	5.23598e+06
16/400/2008/0	2008	0	253467	5.23699e+06
110/400/2008/0	2008	0	259236	5.23873e+06
408/400/2008/0	2008	0	253178	5.23574e+06
108/400/2008/0	2008	0	255042	5.23931e+06
6/400/2008/1	2008	1	258294	5.24208e+06
122/400/2008/0	2008	1	255939	5.23994e+06
370/400/2008/0	2008	0	256066	5.23991e+06
183/400/2008/0	2008	0	255388	5.23962e+06
50/400/2008/0	2008	0	254106	5.23599e+06
289/400/2008/0	2008	1	255575	5.23993e+06
115/400/2008/0	2008	1	254481	5.23575e+06
219/400/2008/0	2008	0	257911	5.23666e+06
37/400/2008/1	2008	1	255660	5.24135e+06
103/400/2008/0	2008	0	255810	5.23602e+06
371/400/2008/0	2008	1	257144	5.23551e+06
217/400/2008/0	2008	1	256569	5.23763e+06
193/400/2008/0	2008	1	257027	5.23542e+06
159/400/2008/0	2008	1	254540	5.23525e+06
75/400/2008/0	2008	1	255616	5.23732e+06
154/400/2008/0	2008	1	257965	5.23651e+06
325/400/2008/0	2008	1	254596	5.23487e+06
23/400/2008/0	2008	0	259194	5.24395e+06
103/400/2008/1	2008	0	256464	5.24105e+06
18/400/2008/1	2008	1	256201	5.24095e+06
43/400/2008/1	2008	0	255261	5.23793e+06
69/400/2008/1	2008	1	258262	5.23608e+06
314/400/2008/0	2008	0	258339	5.24157e+06
128/400/2008/1	2008	0	258268	5.23576e+06
94/400/2008/1	2008	1	258562	5.23659e+06
337/400/2008/0	2008	1	255201	5.23909e+06
59/400/2008/1	2008	1	255683	5.24015e+06
132/400/2008/0	2008	0	255036	5.2375e+06
333/400/2008/0	2008	0	259137	5.24339e+06
56/400/2008/0	2008	0	258950	5.243e+06
279/400/2008/0	2008	1	259367	5.24272e+06
102/400/2008/0	2008	1	254352	5.23663e+06
143/400/2008/0	2008	1	256653	5.23684e+06
111/400/2008/0	2008	1	256281	5.24088e+06
8/400/2008/1	2008	0	259485	5.24011e+06
245/400/2008/0	2008	1	258756	5.2392e+06
263/400/2008/0	2008	0	255637	5.24159e+06
331/400/2008/0	2008	1	256390	5.23859e+06
10/400/2008/0	2008	0	255778	5.24132e+06
258/400/2008/0	2008	1	257651	5.23941e+06
327/400/2008/0	2008	0	255193	5.23727e+06
240/400/2008/0	2008	0	255777	5.23757e+06
253/400/2008/0	2008	0	258980	5.23748e+06
88/400/2008/0	2008	1	258574	5.23737e+06
52/400/2008/1	2008	0	258580	5.24553e+06
356/400/2008/0	2008	0	254006	5.23677e+06
68/400/2008/1	2008	1	259220	5.24001e+06
190/400/2008/0	2008	0	253743	5.2369e+06
268/400/2008/0	2008	1	254635	5.23678e+06
17/400/2008/0	2008	0	254700	5.23708e+06
207/400/2008/0	2008	0	253854	5.23702e+06
187/400/2008/0	2008	0	257970	5.23572e+06
64/400/2008/0	2008	0	253535	5.23597e+06
317/400/2008/0	2008	1	253494	5.23631e+06
276/400/2008/0	2008	0	259571	5.23885e+06
257/400/2008/0	2008	0	254047	5.2357e+06
97/400/2008/0	2008	1	255610	5.23635e+06
138/400/2008/0	2008	0	256504	5.23559e+06
291/400/2008/0	2008	1	254219	5.23527e+06
137/400/2008/1	2008	0	253500	5.2345e+06
21/400/2008/1	2008	0	253280	5.23508e+06
79/400/2008/1	2008	0	253292	5.23462e+06
231/400/2008/0	2008	0	255125	5.2396e+06
266/400/2008/0	2008	0	255073	5.24028e+06
48/400/2008/1	2008	0	253757	5.2346e+06
98/400/2008/0	2008	0	255165	5.24059e+06
69/400/2008/0	2008	0	255000	5.23915e+06
99/400/2008/1	2008	0	259696	5.23951e+06
104/400/2008/0	2008	1	255003	5.23536e+06
40/400/2008/1	2008	0	259689	5.23991e+06
269/400/2008/0	2008	0	256024	5.23635e+06
185/400/2008/0	2008	1	257034	5.2392e+06
203/400/2008/0	2008	0	253146	5.23532e+06
145/400/2008/0	2008	0	255444	5.24103e+06
382/400/2008/0	2008	1	254825	5.23504e+06
201/400/2008/0	2008	0	255863	5.24024e+06
381/400/2008/0	2008	0	255447	5.23584e+06
59/400/2008/0	2008	1	255771	5.24041e+06
2/400/2008/1	2008	1	255395	5.23953e+06
311/400/2008/0	2008	0	255616	5.2407e+06
390/400/2008/0	2008	1	254751	5.23585e+06
255/400/2008/0	2008	1	256555	5.23645e+06
11/400/2008/0	2008	1	255222	5.23589e+06
41/400/2008/0	2008	1	254452	5.23495e+06
107/400/2008/0	2008	1	257005	5.23563e+06
6/400/2008/0	2008	1	257615	5.23899e+06
93/400/2008/0	2008	1	258693	5.24136e+06
148/400/2008/0	2008	1	257805	5.23979e+06
328/400/2008/0	2008	0	257688	5.23841e+06
120/400/2008/1	2008	1	255691	5.23975e+06
131/400/2008/1	2008	1	258756	5.2364e+06
118/400/2008/0	2008	0	254532	5.23948e+06
4/400/2008/0	2008	1	254370	5.23559e+06
367/400/2008/0	2008	0	254281	5.23959e+06
196/400/2008/0	2008	1	258949	5.24363e+06
362/400/2008/0	2008	0	259007	5.23883e+06
273/400/2008/0	2008	0	256599	5.2352e+06
19/400/2008/1	2008	1	255804	5.23384e+06
7/400/2008/0	2008	0	257007	5.23957e+06
28/400/2008/1	2008	1	257247	5.23687e+06
259/400/2008/0	2008	1	256975	5.23996e+06
342/400/2008/0	2008	1	258223	5.23729e+06
136/400/2008/0	2008	0	256640	5.2355e+06
68/400/2008/0	2008	0	258160	5.2412e+06
256/400/2008/0	2008	1	258964	5.24326e+06
396/400/2008/0	2008	1	258683	5.24227e+06
188/400/2008/0	2008	1	257889	5.23565e+06
221/400/2008/0	2008	0	258807	5.24264e+06
376/400/2008/0	2008	0	256669	5.23934e+06
128/400/2008/0	2008	0	256693	5.23898e+06
250/400/2008/0	2008	0	255266	5.23532e+06
209/400/2008/0	2008	0	258945	5.23756e+06
383/400/2008/0	2008	0	259292	5.23772e+06
77/400/2008/1	2008	1	255813	5.23344e+06
86/400/2008/1	2008	1	254269	5.23581e+06
387/400/2008/0	2008	1	256427	5.23528e+06
368/400/2008/0	2008	0	255909	5.24252e+06
320/400/2008/0	2008	0	257895	5.24112e+06
112/400/2008/0	2008	1	256946	5.2359e+06
76/400/2008/0	2008	1	257873	5.23869e+06
29/400/2008/0	2008	1	257323	5.23632e+06
278/400/2008/0	2008	0	257202	5.236e+06
124/400/2008/0	2008	0	253865	5.23535e+06
310/400/2008/0	2008	1	259480	5.2434e+06
0/400/2008/0	2008	0	259323	5.23758e+06
156/400/2008/0	2008	1	259664	5.23752e+06
9/400/2008/0	2008	0	258270	5.24062e+06
346/400/2008/0	2008	1	258855	5.2417e+06
129/400/2008/0	2008	0	258901	5.23666e+06
265/400/2008/0	2008	1	255525	5.236e+06
93/400/2008/1	2008	1	258152	5.24179e+06
144/400/2008/0	2008	0	259560	5.24378e+06
24/400/2008/0	2008	0	254383	5.23934e+06
12/400/2008/0	2008	0	257621	5.23579e+06
80/400/2008/0	2008	0	258231	5.23597e+06
216/400/2008/0	2008	0	254488	5.23602e+06
184/400/2008/0	2008	1	257611	5.23864e+06
14/400/2008/0	2008	1	257498	5.23574e+06
147/400/2008/0	2008	1	258526	5.24192e+06
417/400/2008/0	2008	0	255086	5.23505e+06
176/400/2008/0	2008	0	254949	5.23464e+06
46/400/2008/1	2008	0	258583	5.24202e+06
351/400/2008/0	2008	1	255748	5.23669e+06
270/400/2008/0	2008	0	255079	5.23562e+06
218/400/2008/0	2008	1	259739	5.24445e+06
56/400/2008/1	2008	0	253755	5.23641e+06
397/400/2008/0	2008	1	257989	5.24011e+06
186/400/2008/0	2008	1	258201	5.24026e+06
360/400/2008/0	2008	1	256729	5.23559e+06
126/400/2008/0	2008	1	257888	5.23779e+06
27/400/2008/0	2008	0	254132	5.23903e+06
30/400/2008/0	2008	1	259145	5.2424e+06
197/400/2008/0	2008	0	254681	5.23914e+06
223/400/2008/0	2008	1	258157	5.24044e+06
330/400/2008/0	2008	1	258287	5.23992e+06
168/400/2008/0	2008	0	259207	5.24377e+06
372/400/2008/0	2008	1	253421	5.23536e+06
392/400/2008/0	2008	1	259597	5.24421e+06
32/400/2008/1	2008	1	253544	5.23699e+06
280/400/2008/0	2008	1	256483	5.24239e+06
33/400/2008/0	2008	1	256260	5.23419e+06
31/400/2008/0	2008	1	256784	5.24219e+06
20/400/2008/0	2008	1	257627	5.23779e+06
242/400/2008/0	2008	0	258080	5.23899e+06
113/400/2008/0	2008	1	259469	5.24301e+06
90/400/2008/0	2008	1	256896	5.24038e+06
262/400/2008/0	2008	1	258448	5.24098e+06
119/400/2008/0	2008	1	255939	5.24229e+06
208/400/2008/0	2008	1	254636	5.23475e+06
91/400/2008/1	2008	0	253279	5.23689e+06
409/400/2008/0	2008	1	258207	5.23937e+06
116/400/2008/1	2008	1	258189	5.2399e+06
272/400/2008/0	2008	0	257702	5.23812e+06
179/400/2008/0	2008	0	259030	5.24201e+06
315/400/2008/0	2008	1	256844	5.24227e+06
348/400/2008/0	2008	1	256113	5.23348e+06
147/400/2008/1	2008	1	253747	5.2368e+06
149/400/2008/0	2008	1	256793	5.24246e+06
46/400/2008/0	2008	1	257117	5.24192e+06
304/400/2009/0	2009	0	258109	5.24386e+06
189/400/2009/0	2009	0	257564	5.24335e+06
118/400/2009/0	2009	1	258226	5.24396e+06
27/400/2009/0	2009	0	257977	5.24367e+06
39/400/2009/1	2009	1	258188	5.24303e+06
52/400/2009/1	2009	0	258278	5.24369e+06
72/400/2009/1	2009	0	258014	5.24288e+06
3/400/2009/1	2009	1	258309	5.24331e+06
222/400/2009/0	2009	0	257585	5.24293e+06
81/400/2009/1	2009	1	254350	5.23999e+06
65/400/2009/1	2009	1	254693	5.23966e+06
8/400/2009/1	2009	0	254701	5.2392e+06
47/400/2009/1	2009	1	254192	5.23971e+06
30/400/2009/1	2009	0	254621	5.23995e+06
56/400/2009/1	2009	1	256621	5.24098e+06
20/400/2009/1	2009	1	256228	5.24103e+06
6/400/2009/1	2009	1	256675	5.24058e+06
374/400/2009/0	2009	1	256996	5.24355e+06
282/400/2009/0	2009	1	256883	5.24277e+06
167/400/2009/0	2009	0	258284	5.24145e+06
237/400/2009/0	2009	0	258772	5.24252e+06
355/400/2009/0	2009	0	258460	5.24181e+06
191/400/2009/0	2009	0	257062	5.24202e+06
69/400/2009/0	2009	0	257614	5.24149e+06
446/400/2009/0	2009	0	258078	5.24114e+06
4/400/2009/0	2009	0	256936	5.24239e+06
346/400/2009/0	2009	0	257287	5.2417e+06
96/400/2009/0	2009	0	256933	5.24314e+06
423/400/2009/0	2009	0	258902	5.24291e+06
145/400/2009/0	2009	0	259091	5.24326e+06
185/400/2009/0	2009	0	256989	5.24394e+06
52/400/2009/0	2009	0	258642	5.24216e+06
255/400/2009/0	2009	0	257781	5.24121e+06
295/400/2009/0	2009	0	259300	5.24337e+06
309/400/2009/0	2009	0	259558	5.24377e+06
31/400/2009/0	2009	0	259470	5.24336e+06
216/400/2009/0	2009	1	259475	5.24298e+06
399/400/2009/0	2009	0	259747	5.24445e+06
123/400/2009/0	2009	0	259595	5.24416e+06
435/400/2009/0	2009	0	259344	5.24467e+06
133/400/2009/0	2009	0	259542	5.24457e+06
150/400/2009/0	2009	0	259364	5.24427e+06
334/400/2009/0	2009	1	259238	5.24392e+06
181/400/2009/0	2009	1	256960	5.23588e+06
371/400/2009/0	2009	0	257212	5.23601e+06
93/400/2009/0	2009	0	257328	5.23634e+06
107/400/2009/0	2009	0	256936	5.23703e+06
298/400/2009/0	2009	0	256917	5.23665e+06
465/400/2009/0	2009	0	257000	5.23635e+06
318/400/2009/0	2009	0	256624	5.23554e+06
37/400/2009/0	2009	0	256720	5.23554e+06
211/400/2009/0	2009	1	256804	5.23602e+06
63/400/2009/0	2009	0	257858	5.23731e+06
339/400/2009/0	2009	0	257530	5.23711e+06
134/400/2009/0	2009	0	258950	5.23746e+06
321/400/2009/0	2009	0	259287	5.23758e+06
42/400/2009/0	2009	1	259640	5.23754e+06
437/400/2009/0	2009	1	258551	5.23736e+06
245/400/2009/0	2009	0	258193	5.23729e+06
153/400/2009/0	2009	0	257453	5.23677e+06
452/400/2009/0	2009	0	259331	5.23773e+06
261/400/2009/0	2009	0	258944	5.23757e+06
66/400/2009/0	2009	1	258264	5.23651e+06
162/400/2009/0	2009	0	258852	5.23671e+06
251/400/2009/0	2009	0	258704	5.23642e+06
342/400/2009/0	2009	0	257916	5.2365e+06
443/400/2009/0	2009	1	258986	5.23647e+06
1/400/2009/0	2009	1	258004	5.23708e+06
156/400/2009/0	2009	1	257929	5.23671e+06
66/400/2009/1	2009	1	254255	5.24099e+06
76/400/2009/1	2009	1	259466	5.2421e+06
43/400/2009/1	2009	0	254676	5.24053e+06
13/400/2009/1	2009	0	254604	5.24097e+06
31/400/2009/1	2009	0	254172	5.24072e+06
32/400/2009/1	2009	0	259179	5.242e+06
108/400/2009/0	2009	0	256559	5.23862e+06
406/400/2009/0	2009	1	254998	5.23729e+06
190/400/2009/0	2009	0	256677	5.24031e+06
35/400/2009/0	2009	0	255912	5.2378e+06
377/400/2009/0	2009	0	256631	5.23994e+06
130/400/2009/0	2009	0	255366	5.23727e+06
410/400/2009/0	2009	1	256236	5.23846e+06
221/400/2009/0	2009	0	256069	5.23809e+06
224/400/2009/0	2009	1	257981	5.23747e+06
316/400/2009/0	2009	0	255665	5.23737e+06
98/400/2009/0	2009	0	256674	5.2396e+06
38/400/2009/0	2009	1	257897	5.23778e+06
442/400/2009/0	2009	0	258155	5.2392e+06
228/400/2009/0	2009	0	258032	5.23887e+06
250/400/2009/0	2009	1	258330	5.23951e+06
148/400/2009/0	2009	1	257480	5.23772e+06
415/400/2009/0	2009	0	257820	5.23862e+06
138/400/2009/0	2009	1	257687	5.23822e+06
238/400/2009/0	2009	0	256049	5.24002e+06
405/400/2009/0	2009	0	254836	5.23911e+06
192/400/2009/0	2009	1	255235	5.24219e+06
315/400/2009/0	2009	0	254855	5.2383e+06
356/400/2009/0	2009	0	255720	5.24054e+06
168/400/2009/0	2009	0	255521	5.24089e+06
347/400/2009/0	2009	0	255076	5.24187e+06
70/400/2009/0	2009	1	254901	5.24175e+06
447/400/2009/0	2009	0	255332	5.2412e+06
5/400/2009/0	2009	0	255530	5.24237e+06
331/400/2009/0	2009	0	255474	5.23983e+06
53/400/2009/0	2009	0	255818	5.24031e+06
424/400/2009/0	2009	1	256036	5.23989e+06
128/400/2009/0	2009	0	254834	5.23867e+06
57/400/2009/0	2009	0	255274	5.23942e+06
34/400/2009/0	2009	1	254803	5.23794e+06
220/400/2009/0	2009	0	254795	5.23745e+06
146/400/2009/0	2009	0	255758	5.23996e+06
242/400/2009/0	2009	0	255053	5.23918e+06
256/400/2009/0	2009	0	255097	5.24151e+06
72/400/2009/0	2009	1	259102	5.23848e+06
169/400/2009/0	2009	1	258300	5.23763e+06
336/400/2009/0	2009	0	259028	5.23879e+06
152/400/2009/0	2009	0	258845	5.23907e+06
449/400/2009/0	2009	1	258584	5.2379e+06
430/400/2009/0	2009	0	258635	5.23939e+06
258/400/2009/0	2009	1	258874	5.23819e+06
0/400/2009/0	2009	1	253463	5.23575e+06
155/400/2009/0	2009	0	253841	5.23571e+06
14/400/2009/1	2009	0	257191	5.23977e+06
77/400/2009/1	2009	1	257640	5.24001e+06
46/400/2009/1	2009	1	257299	5.24005e+06
26/400/2009/1	2009	1	257693	5.23969e+06
40/400/2009/1	2009	0	253993	5.2405e+06
53/400/2009/1	2009	1	253499	5.24096e+06
19/400/2009/1	2009	1	254841	5.24052e+06
73/400/2009/1	2009	0	254444	5.24051e+06
4/400/2009/1	2009	0	253749	5.24062e+06
119/400/2009/0	2009	0	254911	5.24119e+06
395/400/2009/0	2009	1	254556	5.24132e+06
305/400/2009/0	2009	1	255106	5.24085e+06
144/400/2009/0	2009	0	255106	5.24036e+06
362/400/2009/0	2009	1	254927	5.23976e+06
86/400/2009/0	2009	1	254896	5.23938e+06
247/400/2009/0	2009	1	255057	5.23978e+06
116/400/2009/0	2009	1	254179	5.239e+06
6/400/2009/0	2009	1	254384	5.23934e+06
461/400/2009/0	2009	1	254279	5.23959e+06
303/400/2009/0	2009	0	254095	5.2393e+06
193/400/2009/0	2009	1	254668	5.23915e+06
180/400/2009/0	2009	1	254531	5.23948e+06
73/400/2009/0	2009	1	257324	5.24296e+06
348/400/2009/0	2009	1	257115	5.24329e+06
241/400/2009/0	2009	1	254541	5.23523e+06
428/400/2009/0	2009	1	254597	5.23485e+06
151/400/2009/0	2009	1	254750	5.23482e+06
360/400/2009/0	2009	1	254602	5.23578e+06
85/400/2009/0	2009	1	254406	5.23562e+06
335/400/2009/0	2009	1	254871	5.23518e+06
157/400/2009/0	2009	1	257008	5.23957e+06
278/400/2009/0	2009	1	256892	5.24041e+06
369/400/2009/0	2009	1	257001	5.24115e+06
2/400/2009/0	2009	1	256972	5.23998e+06
92/400/2009/0	2009	1	256918	5.24082e+06
343/400/2009/0	2009	1	257034	5.2392e+06
179/400/2009/0	2009	1	257054	5.24152e+06
460/400/2009/0	2009	1	257069	5.2419e+06
275/400/2009/0	2009	1	253231	5.23558e+06
341/400/2009/0	2009	1	254182	5.2357e+06
81/400/2009/0	2009	0	253869	5.23535e+06
457/400/2009/0	2009	1	254454	5.23495e+06
387/400/2009/0	2009	1	253442	5.23536e+06
266/400/2009/0	2009	1	254234	5.23526e+06
211/400/2010/0	2010	1	256151	5.24313e+06
308/400/2010/0	2010	1	254850	5.23854e+06
77/400/2010/0	2010	1	255014	5.24011e+06
139/400/2010/0	2010	0	254811	5.23902e+06
159/400/2010/0	2010	0	255095	5.24088e+06
407/400/2010/0	2010	1	254513	5.24133e+06
393/400/2010/0	2010	0	254909	5.23941e+06
225/400/2010/0	2010	0	254926	5.23978e+06
412/400/2010/0	2010	1	254907	5.24118e+06
330/400/2010/0	2010	1	255139	5.24049e+06
116/400/2010/0	2010	0	254400	5.23933e+06
381/400/2010/0	2010	0	254410	5.23958e+06
103/400/2010/0	2010	1	254192	5.23949e+06
20/400/2010/0	2010	1	254272	5.23892e+06
210/400/2010/0	2010	1	254775	5.23938e+06
282/400/2010/0	2010	0	254682	5.23914e+06
273/400/2010/0	2010	1	254065	5.23919e+06
25/400/2010/1	2010	1	254720	5.23823e+06
23/400/2010/1	2010	1	254710	5.23875e+06
293/400/2010/0	2010	1	256539	5.24383e+06
64/400/2010/1	2010	1	254430	5.23901e+06
391/400/2010/0	2010	1	256999	5.24359e+06
222/400/2010/0	2010	0	257002	5.24389e+06
138/400/2010/0	2010	0	256837	5.2432e+06
307/400/2010/0	2010	1	256729	5.24288e+06
84/400/2010/1	2010	0	254209	5.23883e+06
94/400/2010/0	2010	1	259669	5.24291e+06
29/400/2010/0	2010	1	258318	5.24152e+06
83/400/2010/1	2010	0	257392	5.23605e+06
28/400/2010/1	2010	1	257267	5.23579e+06
60/400/2010/1	2010	1	257737	5.23599e+06
42/400/2010/1	2010	0	257777	5.2353e+06
8/400/2010/1	2010	0	257769	5.23571e+06
47/400/2010/0	2010	0	257522	5.23485e+06
29/400/2010/1	2010	1	259199	5.2394e+06
14/400/2010/1	2010	1	259536	5.239e+06
66/400/2010/1	2010	1	259317	5.23903e+06
108/400/2010/0	2010	0	257710	5.24251e+06
48/400/2010/1	2010	0	258468	5.24363e+06
170/400/2010/0	2010	0	258629	5.24296e+06
340/400/2010/0	2010	0	258869	5.24327e+06
12/400/2010/1	2010	0	259407	5.24367e+06
403/400/2010/0	2010	1	257328	5.24253e+06
252/400/2010/0	2010	0	258129	5.24245e+06
85/400/2010/1	2010	1	259114	5.2438e+06
422/400/2010/0	2010	1	258376	5.24263e+06
233/400/2010/0	2010	1	256980	5.24254e+06
86/400/2010/1	2010	1	258662	5.24344e+06
70/400/2010/1	2010	1	259460	5.24397e+06
31/400/2010/1	2010	1	259246	5.24409e+06
256/400/2010/0	2010	0	258077	5.24377e+06
399/400/2010/0	2010	0	258168	5.24399e+06
420/400/2010/0	2010	1	257124	5.24328e+06
84/400/2010/0	2010	0	257772	5.24352e+06
168/400/2010/0	2010	1	257340	5.24302e+06
338/400/2010/0	2010	0	257499	5.24325e+06
44/400/2010/0	2010	0	255550	5.24246e+06
215/400/2010/0	2010	0	255715	5.2424e+06
357/400/2010/0	2010	1	257668	5.24145e+06
143/400/2010/0	2010	0	259754	5.24446e+06
187/400/2010/0	2010	1	257346	5.24164e+06
58/400/2010/0	2010	1	259557	5.24377e+06
312/400/2010/0	2010	0	259595	5.24414e+06
165/400/2010/0	2010	0	259933	5.24373e+06
16/400/2010/0	2010	1	257088	5.24197e+06
234/400/2010/0	2010	0	259478	5.24339e+06
418/400/2010/0	2010	1	259934	5.2442e+06
265/400/2010/0	2010	1	259923	5.24305e+06
198/400/2010/0	2010	0	258911	5.24293e+06
201/400/2010/0	2010	1	258108	5.24116e+06
48/400/2010/0	2010	0	259468	5.24303e+06
192/400/2010/0	2010	1	259186	5.24384e+06
120/400/2010/0	2010	1	258660	5.24221e+06
286/400/2010/0	2010	1	258482	5.24184e+06
49/400/2010/0	2010	0	259112	5.24331e+06
35/400/2010/0	2010	1	259567	5.24461e+06
363/400/2010/0	2010	1	258939	5.24362e+06
367/400/2010/0	2010	0	258784	5.24257e+06
208/400/2010/0	2010	0	259368	5.24428e+06
136/400/2010/0	2010	1	259949	5.24279e+06
306/400/2010/0	2010	0	260133	5.24248e+06
285/400/2010/0	2010	0	256529	5.24259e+06
244/400/2010/0	2010	0	256724	5.24057e+06
42/400/2010/0	2010	1	254632	5.23676e+06
298/400/2010/0	2010	0	254675	5.23703e+06
67/400/2010/0	2010	0	256792	5.24098e+06
320/400/2010/0	2010	0	256882	5.24139e+06
178/400/2010/0	2010	0	256888	5.24178e+06
385/400/2010/0	2010	0	253985	5.23677e+06
277/400/2010/0	2010	0	256306	5.2426e+06
248/400/2010/0	2010	0	253977	5.23785e+06
405/400/2010/0	2010	0	254779	5.2377e+06
236/400/2010/0	2010	0	254824	5.23808e+06
156/400/2010/0	2010	1	256651	5.23981e+06
415/400/2010/0	2010	0	254336	5.23777e+06
6/400/2010/0	2010	1	256759	5.24214e+06
73/400/2010/0	2010	0	256685	5.23907e+06
358/400/2010/0	2010	0	256075	5.24302e+06
111/400/2010/0	2010	0	256220	5.24288e+06
214/400/2010/0	2010	1	254396	5.23662e+06
409/400/2010/0	2010	0	256648	5.24021e+06
152/400/2010/0	2010	0	254805	5.23735e+06
261/400/2010/0	2010	1	256472	5.24232e+06
325/400/2010/0	2010	1	256672	5.23945e+06
162/400/2010/0	2010	1	254655	5.23774e+06
52/400/2010/1	2010	1	254697	5.23595e+06
20/400/2010/1	2010	1	254363	5.23598e+06
57/400/2010/1	2010	0	253392	5.23597e+06
1/400/2010/1	2010	1	254771	5.23558e+06
396/400/2010/0	2010	1	256081	5.23811e+06
310/400/2010/0	2010	1	256502	5.23862e+06
24/400/2010/1	2010	0	253269	5.23569e+06
6/400/2010/1	2010	0	253700	5.23594e+06
74/400/2010/1	2010	1	254268	5.23571e+06
75/400/2010/1	2010	1	253778	5.23518e+06
37/400/2010/1	2010	0	254778	5.23522e+06
142/400/2010/0	2010	0	256230	5.23846e+06
253/400/2010/0	2010	0	255892	5.23776e+06
41/400/2010/1	2010	1	253770	5.23562e+06
81/400/2010/0	2010	0	255686	5.2374e+06
161/400/2010/0	2010	1	254951	5.23729e+06
333/400/2010/0	2010	0	255420	5.23726e+06
2/400/2010/1	2010	1	253100	5.23505e+06
39/400/2010/1	2010	0	253455	5.23499e+06
352/400/2010/0	2010	1	259847	5.24165e+06
289/400/2010/0	2010	1	257785	5.23976e+06
221/400/2010/0	2010	0	260169	5.23908e+06
144/400/2010/0	2010	1	257320	5.23655e+06
235/400/2010/0	2010	1	257890	5.2373e+06
427/400/2010/0	2010	1	259323	5.24079e+06
243/400/2010/0	2010	1	256692	5.23818e+06
229/400/2010/0	2010	0	259341	5.23847e+06
281/400/2010/0	2010	1	259404	5.24118e+06
343/400/2010/0	2010	1	259112	5.24004e+06
280/400/2010/0	2010	0	256801	5.236e+06
259/400/2010/0	2010	1	258968	5.23931e+06
26/400/2010/0	2010	1	259048	5.23875e+06
133/400/2010/0	2010	0	258636	5.23939e+06
72/400/2010/0	2010	0	256625	5.23669e+06
66/400/2010/0	2010	1	256762	5.2385e+06
173/400/2010/0	2010	1	259259	5.2404e+06
400/400/2010/0	2010	1	259547	5.23821e+06
82/400/2010/0	2010	1	254581	5.2415e+06
128/400/2010/0	2010	0	259784	5.23789e+06
8/400/2010/0	2010	0	259659	5.24238e+06
408/400/2010/0	2010	0	256590	5.2378e+06
389/400/2010/0	2010	1	256562	5.23592e+06
361/400/2010/0	2010	1	259865	5.2415e+06
263/400/2010/0	2010	0	259741	5.24275e+06
324/400/2010/0	2010	0	256608	5.23707e+06
217/400/2010/0	2010	0	256879	5.23639e+06
114/400/2010/0	2010	1	259522	5.24148e+06
90/400/2010/0	2010	1	259012	5.23968e+06
303/400/2010/0	2010	1	258850	5.23906e+06
32/400/2010/0	2010	0	257949	5.2396e+06
46/400/2010/0	2010	0	256931	5.23674e+06
205/400/2010/0	2010	0	258173	5.23981e+06
322/400/2010/0	2010	1	256915	5.23713e+06
219/400/2010/0	2010	1	256547	5.23631e+06
180/400/2010/0	2010	0	259692	5.242e+06
155/400/2010/0	2010	0	256568	5.23744e+06
119/400/2010/0	2010	0	256134	5.23371e+06
104/400/2010/0	2010	0	259790	5.23955e+06
74/400/2010/0	2010	0	259861	5.23887e+06
383/400/2010/0	2010	0	257041	5.23565e+06
33/400/2010/0	2010	1	257644	5.23939e+06
175/400/2010/0	2010	1	258153	5.23745e+06
24/400/2010/0	2010	0	256490	5.23483e+06
404/400/2010/0	2010	1	257993	5.23704e+06
151/400/2010/0	2010	0	257918	5.23666e+06
131/400/2010/0	2010	0	256722	5.23547e+06
313/400/2010/0	2010	0	257475	5.23686e+06
93/400/2010/0	2010	1	258687	5.238e+06
223/400/2010/0	2010	1	254952	5.23465e+06
21/400/2010/0	2010	1	257904	5.23777e+06
123/400/2010/0	2010	0	257985	5.24011e+06
206/400/2010/0	2010	0	257617	5.239e+06
397/400/2010/0	2010	0	256993	5.23634e+06
164/400/2010/0	2010	0	259246	5.23873e+06
59/400/2010/0	2010	0	257573	5.23722e+06
370/400/2010/0	2010	0	258233	5.23597e+06
195/400/2010/0	2010	0	256374	5.23444e+06
329/400/2010/0	2010	0	257315	5.23484e+06
1/400/2010/0	2010	0	259851	5.23915e+06
326/400/2010/0	2010	0	259559	5.23866e+06
212/400/2010/0	2010	0	257359	5.23587e+06
264/400/2010/0	2010	1	258971	5.23829e+06
284/400/2010/0	2010	0	256099	5.23334e+06
250/400/2010/0	2010	0	259681	5.23919e+06
417/400/2010/0	2010	0	259540	5.23882e+06
347/400/2010/0	2010	1	258410	5.23774e+06
274/400/2010/0	2010	0	257708	5.23812e+06
41/400/2010/0	2010	0	257439	5.23617e+06
369/400/2010/0	2010	0	258160	5.24045e+06
365/400/2010/0	2010	0	256216	5.23408e+06
390/400/2010/0	2010	0	260447	5.23935e+06
297/400/2010/0	2010	0	257640	5.23643e+06
301/400/2010/0	2010	0	256594	5.23517e+06
257/400/2010/0	2010	0	258420	5.2397e+06
174/400/2010/0	2010	0	257146	5.23549e+06
102/400/2010/0	2010	0	255773	5.23801e+06
224/400/2010/0	2010	0	257605	5.23504e+06
17/400/2010/0	2010	1	257884	5.23565e+06
231/400/2010/0	2010	0	256184	5.235e+06
134/400/2010/0	2010	0	256948	5.2359e+06
341/400/2010/0	2010	0	258222	5.24041e+06
75/400/2010/0	2010	0	255066	5.23502e+06
76/400/2010/0	2010	0	257466	5.23478e+06
371/400/2010/0	2010	1	255035	5.23749e+06
22/400/2010/0	2010	0	257946	5.23572e+06
158/400/2010/0	2010	0	257147	5.23523e+06
15/400/2010/0	2010	0	257504	5.23773e+06
315/400/2010/0	2010	0	258009	5.23885e+06
245/400/2010/0	2010	0	256735	5.23466e+06
87/400/2010/0	2010	1	258235	5.24004e+06
419/400/2010/0	2010	0	258681	5.23642e+06
148/400/2010/0	2010	0	258150	5.23918e+06
153/400/2010/0	2010	1	259664	5.23752e+06
328/400/2010/0	2010	0	255248	5.23531e+06
61/400/2010/0	2010	0	257775	5.23854e+06
411/400/2010/0	2010	0	256908	5.23501e+06
270/400/2010/0	2010	1	257471	5.23575e+06
68/400/2010/0	2010	0	256521	5.23439e+06
0/400/2010/0	2010	0	258312	5.23949e+06
317/400/2010/0	2010	1	258223	5.23729e+06
125/400/2010/0	2010	1	255043	5.23789e+06
105/400/2010/0	2010	0	258004	5.23652e+06
71/400/2010/0	2010	1	254335	5.24077e+06
251/400/2010/0	2010	0	258400	5.23649e+06
45/400/2010/0	2010	1	255079	5.23928e+06
380/400/2010/0	2010	0	255775	5.23838e+06
249/400/2010/0	2010	1	253991	5.24073e+06
163/400/2010/0	2010	1	254104	5.24096e+06
334/400/2010/0	2010	1	254371	5.24123e+06
13/400/2010/0	2010	1	254484	5.2412e+06
97/400/2010/0	2010	0	255060	5.23977e+06
63/400/2010/0	2010	1	258574	5.23737e+06
36/400/2010/0	2010	0	255235	5.2386e+06
183/400/2010/0	2010	1	254241	5.24096e+06
240/400/2010/0	2010	1	258980	5.23748e+06
275/400/2010/0	2010	1	257629	5.23579e+06
416/400/2010/0	2010	0	253805	5.2409e+06
406/400/2010/0	2010	1	259323	5.23758e+06
200/400/2010/0	2010	1	258959	5.23757e+06
291/400/2010/0	2010	0	255085	5.23827e+06
272/400/2010/0	2010	1	255704	5.23764e+06
355/400/2010/0	2010	1	254387	5.24092e+06
209/400/2010/0	2010	0	255563	5.23867e+06
216/400/2010/0	2010	1	255226	5.23895e+06
167/400/2010/0	2010	0	259004	5.23651e+06
323/400/2010/0	2010	0	259856	5.23727e+06
348/400/2010/0	2010	0	259327	5.23773e+06
213/400/2011/0	2011	1	259035	5.24703e+06
77/400/2011/0	2011	0	258774	5.24729e+06
376/400/2011/0	2011	1	259204	5.24664e+06
56/400/2011/1	2011	1	259092	5.2449e+06
143/400/2011/0	2011	1	259333	5.24606e+06
274/400/2011/0	2011	1	259441	5.24607e+06
154/400/2011/0	2011	0	259730	5.24443e+06
314/400/2011/0	2011	1	259596	5.24419e+06
219/400/2011/0	2011	1	259655	5.24504e+06
48/400/2011/0	2011	0	259560	5.24377e+06
59/400/2011/0	2011	0	259647	5.24539e+06
367/400/2011/0	2011	0	259493	5.24545e+06
211/400/2011/0	2011	0	259479	5.2434e+06
384/400/2011/0	2011	0	259731	5.24475e+06
74/400/2011/1	2011	0	259360	5.24511e+06
26/400/2011/1	2011	1	259558	5.24502e+06
54/400/2011/1	2011	0	259597	5.24465e+06
47/400/2011/0	2011	0	258821	5.24165e+06
374/400/2011/0	2011	1	258426	5.24095e+06
210/400/2011/0	2011	1	258680	5.24134e+06
227/400/2011/0	2011	1	259376	5.24272e+06
391/400/2011/0	2011	1	259143	5.24238e+06
146/400/2011/0	2011	0	259011	5.24198e+06
66/400/2011/0	2011	1	259469	5.24302e+06
264/400/2011/0	2011	0	259145	5.24478e+06
101/400/2011/0	2011	0	258939	5.24459e+06
403/400/2011/0	2011	0	259388	5.2446e+06
304/400/2011/0	2011	1	255604	5.24177e+06
241/400/2011/0	2011	0	255907	5.2425e+06
0/400/2011/0	2011	1	255897	5.24221e+06
140/400/2011/0	2011	1	255784	5.24196e+06
215/400/2011/0	2011	1	256175	5.24294e+06
54/400/2011/0	2011	1	256048	5.24289e+06
338/400/2011/0	2011	1	255660	5.24155e+06
75/400/2011/0	2011	1	255796	5.24125e+06
190/400/2011/0	2011	0	256161	5.24237e+06
199/400/2011/0	2011	1	255796	5.24033e+06
364/400/2011/0	2011	1	256018	5.24007e+06
106/400/2011/0	2011	1	255793	5.24064e+06
346/400/2011/0	2011	1	255748	5.24099e+06
240/400/2011/0	2011	1	255835	5.24255e+06
34/400/2011/0	2011	1	255739	5.24051e+06
311/400/2011/0	2011	1	255356	5.24196e+06
172/400/2011/0	2011	0	255660	5.24201e+06
6/400/2011/0	2011	1	255714	5.24233e+06
148/400/2011/0	2011	0	255500	5.24225e+06
61/400/2011/1	2011	1	255678	5.24044e+06
32/400/2011/1	2011	1	255670	5.24084e+06
9/400/2011/1	2011	1	259406	5.23709e+06
80/400/2011/1	2011	0	259249	5.23679e+06
324/400/2011/0	2011	1	259697	5.23749e+06
150/400/2011/0	2011	0	259022	5.23749e+06
160/400/2011/0	2011	1	259379	5.23758e+06
176/400/2011/0	2011	0	258998	5.2365e+06
11/400/2011/0	2011	0	258741	5.23641e+06
92/400/2011/0	2011	0	257984	5.23651e+06
252/400/2011/0	2011	0	258326	5.2365e+06
14/400/2011/1	2011	0	257572	5.2423e+06
39/400/2011/1	2011	1	257770	5.24212e+06
73/400/2011/1	2011	0	257695	5.2418e+06
25/400/2011/1	2011	0	257558	5.24172e+06
287/400/2011/0	2011	0	257068	5.24254e+06
397/400/2011/0	2011	1	257835	5.24159e+06
233/400/2011/0	2011	1	257882	5.24192e+06
206/400/2011/0	2011	1	257805	5.2425e+06
43/400/2011/0	2011	0	257495	5.24252e+06
70/400/2011/0	2011	1	258143	5.24222e+06
230/400/2011/0	2011	1	256907	5.24299e+06
394/400/2011/0	2011	1	256894	5.24259e+06
149/400/2011/0	2011	1	256998	5.24217e+06
298/400/2011/0	2011	0	257542	5.24065e+06
161/400/2011/0	2011	1	256847	5.2425e+06
135/400/2011/0	2011	1	257599	5.24097e+06
378/400/2011/0	2011	1	257711	5.24126e+06
308/400/2011/0	2011	0	257013	5.24374e+06
121/400/2011/0	2011	1	257329	5.2417e+06
312/400/2011/0	2011	0	257167	5.24184e+06
69/400/2011/0	2011	1	256978	5.24336e+06
169/400/2011/0	2011	1	256898	5.24411e+06
167/400/2011/0	2011	0	255550	5.23609e+06
177/400/2011/0	2011	0	256042	5.23638e+06
104/400/2011/0	2011	0	255443	5.23695e+06
15/400/2011/0	2011	0	254640	5.23684e+06
12/400/2011/0	2011	0	255812	5.23602e+06
45/400/2011/1	2011	0	254830	5.23551e+06
180/400/2011/0	2011	0	254720	5.23711e+06
268/400/2011/0	2011	0	255724	5.23676e+06
253/400/2011/0	2011	0	255475	5.23584e+06
255/400/2011/0	2011	0	254399	5.23662e+06
345/400/2011/0	2011	0	255077	5.23708e+06
24/400/2011/0	2011	0	255640	5.23644e+06
93/400/2011/0	2011	0	254074	5.23672e+06
129/400/2011/0	2011	0	254688	5.23565e+06
82/400/2011/1	2011	0	254860	5.23527e+06
17/400/2011/0	2011	0	253453	5.23671e+06
280/400/2011/0	2011	1	253646	5.23691e+06
347/400/2011/0	2011	0	253848	5.23701e+06
182/400/2011/0	2011	0	253502	5.23628e+06
186/400/2011/0	2011	1	253731	5.23745e+06
31/400/2011/0	2011	1	253762	5.23534e+06
111/400/2011/0	2011	1	253187	5.2357e+06
275/400/2011/0	2011	0	253371	5.23538e+06
355/400/2011/0	2011	0	253303	5.23595e+06
334/400/2011/0	2011	0	254106	5.23599e+06
99/400/2011/0	2011	0	253545	5.23588e+06
360/400/2011/0	2011	0	254424	5.23501e+06
18/400/2011/0	2011	0	254973	5.23534e+06
250/400/2011/0	2011	0	254769	5.23584e+06
195/400/2011/0	2011	0	254159	5.2353e+06
96/400/2011/0	2011	0	254625	5.23474e+06
90/400/2011/0	2011	0	254492	5.23602e+06
191/400/2011/0	2011	0	253690	5.23601e+06
258/400/2011/0	2011	0	254797	5.23491e+06
36/400/2011/1	2011	0	254573	5.23482e+06
392/400/2011/0	2011	0	254408	5.23556e+06
45/400/2011/0	2011	0	255391	5.23556e+06
51/400/2011/0	2011	1	256501	5.23557e+06
228/400/2011/0	2011	0	254549	5.23577e+06
291/400/2011/0	2011	1	256422	5.23526e+06
370/400/2011/0	2011	0	256110	5.23562e+06
208/400/2011/0	2011	0	255802	5.23569e+06
126/400/2011/0	2011	0	256213	5.23524e+06
271/400/2011/0	2011	1	255014	5.23607e+06
82/400/2011/0	2011	0	255001	5.24108e+06
117/400/2011/0	2011	1	254833	5.23812e+06
320/400/2011/0	2011	0	254631	5.2413e+06
303/400/2011/0	2011	0	255069	5.23502e+06
222/400/2011/0	2011	1	254818	5.2389e+06
108/400/2011/0	2011	1	254952	5.23654e+06
28/400/2011/0	2011	1	254999	5.23579e+06
239/400/2011/0	2011	1	255127	5.24079e+06
381/400/2011/0	2011	1	255130	5.24042e+06
349/400/2011/0	2011	0	254915	5.23683e+06
38/400/2011/0	2011	1	254789	5.2375e+06
301/400/2011/0	2011	1	254923	5.23965e+06
387/400/2011/0	2011	1	254850	5.2385e+06
62/400/2011/0	2011	0	254858	5.23927e+06
64/400/2011/0	2011	0	254956	5.23467e+06
138/400/2011/0	2011	1	254995	5.24005e+06
139/400/2011/0	2011	0	255251	5.23534e+06
134/400/2011/0	2011	0	256353	5.24351e+06
297/400/2011/0	2011	1	256171	5.24316e+06
323/400/2011/0	2011	0	258237	5.24396e+06
35/400/2011/1	2011	0	257864	5.24442e+06
232/400/2011/0	2011	0	256558	5.2439e+06
294/400/2011/0	2011	1	257512	5.24511e+06
278/400/2011/0	2011	0	258323	5.24464e+06
175/400/2011/0	2011	1	257645	5.24476e+06
315/400/2011/0	2011	1	258324	5.2468e+06
385/400/2011/0	2011	0	258368	5.2454e+06
155/400/2011/0	2011	1	258497	5.2471e+06
60/400/2011/0	2011	0	258396	5.24592e+06
53/400/2011/0	2011	1	257197	5.24498e+06
220/400/2011/0	2011	1	258564	5.24565e+06
35/400/2011/0	2011	0	258454	5.24429e+06
375/400/2011/0	2011	1	257910	5.24576e+06
49/400/2011/0	2011	0	258284	5.24641e+06
212/400/2011/0	2011	0	258200	5.24604e+06
354/400/2011/0	2011	0	256898	5.24441e+06
115/400/2011/0	2011	1	258221	5.24505e+06
130/400/2011/0	2011	0	257666	5.24547e+06
9/400/2011/0	2011	0	257631	5.24511e+06
214/400/2011/0	2011	0	257008	5.24473e+06
19/400/2011/1	2011	0	257645	5.24279e+06
306/400/2011/0	2011	0	257411	5.24309e+06
98/400/2011/0	2011	1	257355	5.24293e+06
51/400/2011/1	2011	0	257825	5.24291e+06
142/400/2011/0	2011	0	257615	5.2434e+06
2/400/2011/0	2011	0	257931	5.24363e+06
340/400/2011/0	2011	1	257118	5.24329e+06
243/400/2011/0	2011	0	258115	5.2439e+06
405/400/2011/0	2011	1	256626	5.24005e+06
265/400/2011/0	2011	0	256504	5.23996e+06
261/400/2011/0	2011	1	255232	5.24145e+06
184/400/2011/0	2011	1	255647	5.24079e+06
168/400/2011/0	2011	0	256735	5.24282e+06
102/400/2011/0	2011	0	256289	5.24027e+06
189/400/2011/0	2011	1	255332	5.24232e+06
119/400/2011/0	2011	0	254968	5.24166e+06
21/400/2011/0	2011	0	255490	5.24115e+06
25/400/2011/0	2011	0	256820	5.24318e+06
352/400/2011/0	2011	1	255575	5.24256e+06
344/400/2011/0	2011	0	255957	5.24052e+06
236/400/2011/0	2011	1	257688	5.23832e+06
137/400/2011/0	2011	0	256918	5.23667e+06
319/400/2011/0	2011	0	257101	5.23643e+06
300/400/2011/0	2011	0	256851	5.23623e+06
61/400/2011/0	2011	1	256751	5.23585e+06
380/400/2011/0	2011	0	256921	5.23707e+06
237/400/2011/0	2011	0	257674	5.23727e+06
159/400/2011/0	2011	0	257387	5.23664e+06
402/400/2011/0	2011	0	257492	5.23701e+06
335/400/2011/0	2011	0	257900	5.23777e+06
74/400/2011/0	2011	1	257966	5.23745e+06
73/400/2011/0	2011	1	257879	5.2387e+06
113/400/2011/0	2011	1	257766	5.23972e+06
32/400/2011/0	2011	1	257610	5.23893e+06
217/400/2011/0	2011	1	258136	5.24041e+06
276/400/2011/0	2011	1	257636	5.23933e+06
395/400/2011/0	2011	0	258295	5.23948e+06
197/400/2011/0	2011	1	257614	5.23856e+06
358/400/2011/0	2011	1	257959	5.24006e+06
151/400/2011/0	2011	0	258144	5.23914e+06
133/400/2011/0	2011	0	258251	5.23983e+06
56/400/2011/0	2011	1	258241	5.24054e+06
296/400/2011/0	2011	1	258221	5.24008e+06
339/400/2011/0	2011	0	257463	5.23772e+06
231/400/2011/0	2011	1	258436	5.23966e+06
165/400/2011/0	2011	1	258829	5.23909e+06
328/400/2011/0	2011	1	259063	5.23878e+06
71/400/2011/0	2011	1	259499	5.23859e+06
408/400/2011/0	2011	1	258632	5.2394e+06
309/400/2011/0	2011	0	259783	5.23884e+06
5/400/2011/0	2011	1	259901	5.23916e+06
249/400/2011/0	2011	0	259628	5.23892e+06
234/400/2011/0	2011	0	259243	5.2385e+06
89/400/2011/0	2011	1	259334	5.23875e+06
171/400/2011/0	2011	1	260071	5.23904e+06
83/400/2011/0	2011	0	259683	5.23922e+06
321/400/2011/0	2011	1	259832	5.2396e+06
7/400/2011/0	2011	0	260269	5.23918e+06
386/400/2011/0	2011	1	259491	5.23833e+06
116/400/2011/0	2011	1	259705	5.23798e+06
229/400/2011/0	2011	1	259419	5.24132e+06
67/400/2011/0	2011	1	259642	5.24152e+06
1/400/2011/0	2011	1	259664	5.2424e+06
141/400/2011/0	2011	0	259700	5.24198e+06
147/400/2011/0	2011	1	259283	5.24054e+06
288/400/2011/0	2011	0	259174	5.24018e+06
242/400/2011/0	2011	1	259762	5.24277e+06
305/400/2011/0	2011	1	259838	5.24163e+06
393/400/2011/0	2011	0	259372	5.24095e+06
44/400/2011/0	2011	1	259026	5.23977e+06
207/400/2011/0	2011	1	258981	5.23939e+06
326/400/2011/0	2011	1	256667	5.23541e+06
245/400/2011/0	2011	1	256463	5.23473e+06
3/400/2011/0	2011	1	256348	5.23437e+06
144/400/2011/0	2011	1	256186	5.234e+06
307/400/2011/0	2011	1	256123	5.2336e+06
162/400/2011/0	2011	0	257011	5.23562e+06
55/400/2011/0	2011	1	258185	5.23748e+06
377/400/2011/0	2011	1	259056	5.23837e+06
295/400/2011/0	2011	1	258471	5.23779e+06
86/400/2011/0	2011	1	256582	5.23511e+06
132/400/2011/0	2011	0	258733	5.23805e+06
63/400/2011/0	2011	1	257392	5.23474e+06
302/400/2011/0	2011	1	257274	5.23509e+06
254/400/2011/0	2011	0	257156	5.23544e+06
87/400/2011/0	2011	1	256667	5.23553e+06
4/400/2011/1	2011	1	258697	5.23949e+06
31/400/2011/1	2011	1	258677	5.24052e+06
62/400/2011/1	2011	1	258689	5.2399e+06
223/400/2011/0	2011	0	257554	5.23493e+06
316/400/2011/0	2011	0	256916	5.23503e+06
401/400/2011/0	2011	1	256498	5.23439e+06
0/400/2011/1	2011	1	258669	5.24093e+06
157/400/2011/0	2011	0	256747	5.23469e+06
105/400/2011/0	2011	1	257592	5.23581e+06
17/400/2011/1	2011	0	259161	5.24138e+06
85/400/2011/0	2011	0	257874	5.23565e+06
269/400/2011/0	2011	0	257993	5.23572e+06
13/400/2011/0	2011	0	258225	5.236e+06
179/400/2011/0	2011	1	257285	5.23583e+06
48/400/2011/1	2011	1	259039	5.24112e+06
63/400/2011/1	2011	1	259150	5.24191e+06
325/400/2011/0	2011	1	257534	5.23571e+06
224/400/2011/0	2011	1	258230	5.2373e+06
125/400/2011/0	2011	1	258008	5.23715e+06
290/400/2011/0	2011	1	257943	5.23674e+06
12/400/2011/1	2011	0	259138	5.24255e+06
118/400/2011/0	2011	1	258883	5.2375e+06
50/400/2011/0	2011	1	257713	5.23647e+06
187/400/2011/0	2011	0	257450	5.23624e+06
389/400/2011/0	2011	1	258643	5.23738e+06
282/400/2011/0	2011	1	259235	5.23771e+06
58/400/2011/1	2011	1	259284	5.24274e+06
75/400/2011/1	2011	1	259469	5.24297e+06
156/400/2011/0	2011	1	258988	5.24306e+06
327/400/2011/0	2011	1	258365	5.24162e+06
266/400/2011/0	2011	1	258814	5.24266e+06
317/400/2011/0	2011	1	259613	5.24285e+06
46/400/2011/0	2011	1	259941	5.24279e+06
399/400/2011/0	2011	1	259249	5.24327e+06
407/400/2011/0	2011	1	258705	5.24232e+06
88/400/2011/0	2011	0	258176	5.24124e+06
164/400/2011/0	2011	1	258537	5.24194e+06
247/400/2011/0	2011	0	257894	5.24112e+06
356/400/2011/0	2011	0	259838	5.24253e+06
209/400/2011/0	2011	0	260203	5.24235e+06
251/400/2011/0	2011	0	259373	5.24429e+06
174/400/2011/0	2011	1	258870	5.24346e+06
257/400/2011/0	2011	1	259147	5.24341e+06
91/400/2011/0	2011	1	259569	5.24462e+06
8/400/2011/0	2011	0	259064	5.2438e+06
95/400/2011/0	2011	1	259206	5.2438e+06
2/400/2012/1	2012	1	258648	5.24191e+06
236/400/2012/0	2012	1	255077	5.23505e+06
246/400/2012/0	2012	1	257925	5.23668e+06
250/400/2012/0	2012	1	257828	5.24166e+06
313/400/2012/0	2012	1	259343	5.24269e+06
325/400/2012/0	2012	1	254812	5.23498e+06
330/400/2012/0	2012	1	258186	5.2423e+06
339/400/2012/0	2012	1	257578	5.24336e+06
66/400/2012/0	2012	1	257783	5.24145e+06
67/400/2012/1	2012	1	258150	5.24189e+06
78/400/2012/0	2012	1	259139	5.24239e+06
98/400/2012/0	2012	1	257912	5.24197e+06
329/400/2012/0	2012	0	256111	5.24042e+06
264/400/2012/0	2012	1	256106	5.24095e+06
140/400/2012/0	2012	1	256366	5.24014e+06
173/400/2012/0	2012	0	255795	5.24105e+06
284/400/2012/0	2012	1	256394	5.24077e+06
79/400/2012/0	2012	0	256650	5.24049e+06
50/400/2012/0	2012	0	255782	5.24075e+06
303/400/2012/0	2012	1	256591	5.23992e+06
162/400/2012/0	2012	1	256645	5.2402e+06
90/400/2012/0	2012	0	255215	5.24137e+06
164/400/2012/0	2012	0	255619	5.24073e+06
289/400/2012/0	2012	0	255567	5.24094e+06
4/400/2012/0	2012	0	255145	5.24153e+06
136/400/2012/0	2012	0	255452	5.24124e+06
76/400/2012/0	2012	0	255101	5.24194e+06
307/400/2012/0	2012	0	255269	5.24224e+06
319/400/2012/0	2012	0	255417	5.24108e+06
231/400/2012/0	2012	0	254932	5.24176e+06
153/400/2012/0	2012	0	255528	5.24251e+06
15/400/2012/0	2012	0	255766	5.24065e+06
76/400/2012/1	2012	1	255662	5.24127e+06
202/400/2012/1	2012	0	255653	5.24172e+06
35/400/2012/1	2012	1	255232	5.24199e+06
115/400/2012/1	2012	0	255596	5.24196e+06
171/400/2012/1	2012	0	255140	5.24169e+06
348/400/2012/0	2012	0	255375	5.24188e+06
120/400/2012/0	2012	1	255580	5.24165e+06
199/400/2012/0	2012	0	255425	5.2423e+06
273/400/2012/0	2012	0	255752	5.24137e+06
104/400/2012/1	2012	0	255751	5.23661e+06
191/400/2012/1	2012	0	255758	5.23626e+06
106/400/2012/0	2012	1	255646	5.24188e+06
113/400/2012/1	2012	0	258367	5.24209e+06
219/400/2012/0	2012	1	255678	5.24184e+06
5/400/2012/0	2012	1	259652	5.23875e+06
83/400/2012/1	2012	1	258657	5.24153e+06
137/400/2012/0	2012	1	259935	5.23891e+06
121/400/2012/1	2012	0	255325	5.238e+06
232/400/2012/0	2012	1	259368	5.2385e+06
24/400/2012/1	2012	1	259914	5.23862e+06
134/400/2012/1	2012	1	260188	5.23873e+06
318/400/2012/0	2012	1	260296	5.2392e+06
169/400/2012/1	2012	0	260229	5.239e+06
28/400/2012/0	2012	1	259854	5.23915e+06
91/400/2012/0	2012	1	259777	5.23954e+06
245/400/2012/0	2012	1	259687	5.23923e+06
336/400/2012/0	2012	1	254426	5.23956e+06
82/400/2012/0	2012	1	254262	5.23952e+06
184/400/2012/0	2012	1	254753	5.23938e+06
239/400/2012/0	2012	1	254513	5.23925e+06
144/400/2012/1	2012	1	254192	5.23968e+06
172/400/2012/1	2012	1	254653	5.23997e+06
88/400/2012/1	2012	1	254296	5.23999e+06
19/400/2012/1	2012	1	254695	5.23955e+06
124/400/2012/1	2012	1	254700	5.23929e+06
328/400/2012/0	2012	1	254779	5.23771e+06
27/400/2012/0	2012	0	254952	5.23653e+06
249/400/2012/0	2012	1	254901	5.23692e+06
23/400/2012/0	2012	1	254850	5.2385e+06
272/400/2012/0	2012	1	254819	5.23888e+06
97/400/2012/0	2012	1	254819	5.23731e+06
179/400/2012/0	2012	1	255005	5.23616e+06
172/400/2012/0	2012	1	254828	5.2381e+06
70/400/2012/1	2012	1	255240	5.23999e+06
18/400/2012/1	2012	0	255652	5.23995e+06
123/400/2012/1	2012	1	255699	5.23933e+06
156/400/2012/1	2012	0	259619	5.24351e+06
84/400/2012/1	2012	0	259612	5.24391e+06
129/400/2012/1	2012	0	259290	5.24411e+06
181/400/2012/1	2012	0	259112	5.24389e+06
97/400/2012/1	2012	0	258421	5.24509e+06
119/400/2012/0	2012	0	254967	5.23474e+06
9/400/2012/0	2012	0	255397	5.2415e+06
12/400/2012/1	2012	1	258150	5.24503e+06
11/400/2012/0	2012	0	255258	5.23532e+06
169/400/2012/0	2012	1	254648	5.23474e+06
95/400/2012/0	2012	1	254975	5.23534e+06
73/400/2012/0	2012	1	253642	5.23602e+06
371/400/2012/0	2012	1	254756	5.23585e+06
344/400/2012/0	2012	1	253391	5.23537e+06
40/400/2012/0	2012	1	253322	5.23596e+06
81/400/2012/1	2012	1	255298	5.23489e+06
21/400/2012/0	2012	1	254430	5.235e+06
195/400/2012/0	2012	1	253186	5.23568e+06
114/400/2012/0	2012	0	253791	5.23534e+06
261/400/2012/0	2012	1	256055	5.23989e+06
150/400/2012/0	2012	1	254457	5.23602e+06
304/400/2012/0	2012	1	254055	5.23599e+06
267/400/2012/0	2012	0	254160	5.2353e+06
13/400/2012/1	2012	1	255638	5.23503e+06
235/400/2012/0	2012	1	259035	5.24201e+06
105/400/2012/1	2012	0	255249	5.23673e+06
192/400/2012/1	2012	0	255338	5.237e+06
112/400/2012/0	2012	0	255987	5.24179e+06
242/400/2012/0	2012	0	256040	5.24141e+06
65/400/2012/1	2012	1	255633	5.23701e+06
90/400/2012/1	2012	1	258343	5.24109e+06
148/400/2012/0	2012	1	257702	5.2396e+06
74/400/2012/0	2012	1	255672	5.24222e+06
305/400/2012/0	2012	1	255822	5.24253e+06
153/400/2012/1	2012	1	255738	5.23729e+06
203/400/2012/1	2012	1	255730	5.23772e+06
41/400/2012/1	2012	1	255231	5.23768e+06
3/400/2012/1	2012	1	255658	5.238e+06
166/400/2012/0	2012	0	255012	5.2401e+06
311/400/2012/0	2012	0	255069	5.2393e+06
101/400/2012/0	2012	1	255255	5.24103e+06
321/400/2012/0	2012	0	254923	5.23975e+06
18/400/2012/0	2012	0	255149	5.24049e+06
234/400/2012/0	2012	1	255491	5.24172e+06
255/400/2012/0	2012	0	258239	5.24395e+06
123/400/2012/0	2012	1	255872	5.24226e+06
56/400/2012/1	2012	0	257154	5.2417e+06
32/400/2012/0	2012	0	255906	5.24252e+06
5/400/2012/1	2012	1	257659	5.24144e+06
8/400/2012/1	2012	0	257361	5.24207e+06
115/400/2012/0	2012	1	255097	5.2392e+06
345/400/2012/0	2012	1	255318	5.23949e+06
29/400/2012/1	2012	1	257548	5.24207e+06
125/400/2012/1	2012	1	257759	5.23626e+06
108/400/2012/0	2012	1	255980	5.24012e+06
101/400/2012/1	2012	0	257149	5.24194e+06
41/400/2012/0	2012	1	255799	5.23996e+06
149/400/2012/1	2012	0	257302	5.24207e+06
361/400/2012/0	2012	1	255789	5.24033e+06
196/400/2012/0	2012	1	255500	5.23987e+06
212/400/2012/0	2012	0	255739	5.24051e+06
301/400/2012/0	2012	1	254832	5.23921e+06
53/400/2012/1	2012	1	257651	5.24187e+06
293/400/2012/0	2012	0	255100	5.24087e+06
7/400/2012/0	2012	1	254521	5.24133e+06
89/400/2012/0	2012	1	254715	5.24165e+06
39/400/2012/1	2012	0	257779	5.24183e+06
226/400/2012/0	2012	1	254534	5.24146e+06
158/400/2012/0	2012	1	254920	5.24118e+06
72/400/2012/0	2012	1	257604	5.23881e+06
68/400/2012/0	2012	1	258254	5.24065e+06
99/400/2012/1	2012	1	258616	5.24104e+06
315/400/2012/0	2012	1	258448	5.24098e+06
184/400/2012/1	2012	0	258673	5.24073e+06
369/400/2012/0	2012	1	257913	5.23998e+06
222/400/2012/0	2012	1	258065	5.24025e+06
161/400/2012/0	2012	1	258708	5.2414e+06
93/400/2012/0	2012	1	257997	5.23706e+06
10/400/2012/0	2012	1	258852	5.24171e+06
227/400/2012/0	2012	1	257623	5.23848e+06
181/400/2012/0	2012	1	259463	5.24303e+06
262/400/2012/0	2012	1	259676	5.2375e+06
302/400/2012/0	2012	1	257629	5.23927e+06
213/400/2012/0	2012	1	258591	5.23737e+06
233/400/2012/0	2012	1	257179	5.23533e+06
132/400/2012/1	2012	0	258169	5.24094e+06
109/400/2012/0	2012	1	259347	5.23758e+06
186/400/2012/1	2012	1	258680	5.24036e+06
199/400/2012/1	2012	1	253284	5.23489e+06
73/400/2012/1	2012	1	253287	5.23474e+06
175/400/2012/1	2012	0	254678	5.24042e+06
92/400/2012/1	2012	0	254670	5.24082e+06
75/400/2012/1	2012	1	253395	5.23499e+06
161/400/2012/1	2012	0	253553	5.23499e+06
135/400/2012/1	2012	1	256179	5.24091e+06
179/400/2012/1	2012	1	259863	5.23812e+06
138/400/2012/1	2012	0	260224	5.23801e+06
58/400/2012/1	2012	1	260085	5.23812e+06
72/400/2012/1	2012	1	256670	5.24086e+06
158/400/2012/1	2012	0	256677	5.24046e+06
61/400/2012/1	2012	1	258322	5.23907e+06
117/400/2012/1	2012	1	257247	5.23687e+06
106/400/2012/1	2012	0	258210	5.23879e+06
167/400/2012/1	2012	1	257415	5.23707e+06
62/400/2012/0	2012	0	256287	5.24269e+06
188/400/2012/0	2012	0	257885	5.2436e+06
288/400/2012/0	2012	0	256192	5.24302e+06
266/400/2012/0	2012	0	256999	5.24336e+06
45/400/2012/0	2012	0	257197	5.24315e+06
142/400/2012/0	2012	0	256773	5.24311e+06
366/400/2012/0	2012	0	256734	5.24274e+06
200/400/2012/1	2012	1	258717	5.23841e+06
112/400/2012/1	2012	1	258711	5.23873e+06
135/400/2012/0	2012	0	255963	5.24292e+06
34/400/2012/0	2012	0	258107	5.24386e+06
216/400/2012/0	2012	0	256550	5.24258e+06
84/400/2012/0	2012	0	257402	5.24307e+06
182/400/2012/1	2012	1	257746	5.2369e+06
45/400/2012/1	2012	1	257753	5.23655e+06
110/400/2012/1	2012	0	258430	5.24356e+06
197/400/2012/1	2012	0	258604	5.24342e+06
350/400/2012/0	2012	1	256910	5.24254e+06
175/400/2012/0	2012	0	258345	5.24259e+06
124/400/2012/0	2012	1	257285	5.24253e+06
276/400/2012/0	2012	0	257676	5.24251e+06
53/400/2012/0	2012	0	258066	5.24244e+06
163/400/2012/1	2012	1	254210	5.23876e+06
177/400/2012/1	2012	1	253747	5.23682e+06
55/400/2012/1	2012	1	253755	5.2364e+06
195/400/2012/1	2012	1	253403	5.23699e+06
7/400/2012/1	2012	0	254381	5.23901e+06
178/400/2012/1	2012	1	253248	5.23678e+06
133/400/2012/1	2012	0	254718	5.23831e+06
54/400/2012/1	2012	1	254709	5.23879e+06
362/400/2012/0	2012	1	258987	5.23748e+06
24/400/2012/0	2012	1	257649	5.23644e+06
309/400/2012/0	2012	1	257366	5.23589e+06
8/400/2012/0	2012	0	257334	5.23478e+06
75/400/2012/0	2012	0	257081	5.24198e+06
155/400/2012/0	2012	1	257439	5.23617e+06
77/400/2012/0	2012	1	257158	5.23564e+06
160/400/2012/0	2012	1	257483	5.23479e+06
59/400/2012/0	2012	1	258236	5.2373e+06
143/400/2012/1	2012	1	255169	5.2409e+06
86/400/2012/0	2012	0	258179	5.24124e+06
185/400/2012/0	2012	1	259115	5.24479e+06
360/400/2012/0	2012	0	259594	5.24414e+06
107/400/2012/0	2012	0	259555	5.24374e+06
83/400/2012/0	2012	0	259581	5.24462e+06
238/400/2012/0	2012	1	258821	5.24269e+06
211/400/2012/0	2012	0	259739	5.24444e+06
13/400/2012/0	2012	1	258685	5.24227e+06
260/400/2012/0	2012	0	259475	5.24338e+06
317/400/2012/0	2012	1	258341	5.24157e+06
257/400/2012/0	2012	1	257628	5.24104e+06
16/400/2012/0	2012	1	254485	5.24121e+06
98/400/2012/1	2012	0	257378	5.24007e+06
349/400/2012/0	2012	1	259767	5.24471e+06
152/400/2012/0	2012	0	256882	5.24273e+06
335/400/2012/0	2012	0	257008	5.24388e+06
3/400/2012/0	2012	0	257164	5.24497e+06
346/400/2012/0	2012	0	257615	5.24509e+06
286/400/2012/0	2012	0	256902	5.24441e+06
133/400/2012/0	2012	0	257006	5.24476e+06
373/400/2012/0	2012	0	255058	5.23978e+06
116/400/2012/0	2012	0	257655	5.24472e+06
230/400/2012/0	2012	0	257468	5.24503e+06
132/400/2012/0	2012	0	258397	5.24693e+06
214/400/2012/0	2012	0	259084	5.24691e+06
374/400/2012/0	2012	0	256930	5.24312e+06
44/400/2012/0	2012	0	259637	5.24543e+06
1/400/2012/1	2012	1	257695	5.23955e+06
209/400/2012/0	2012	0	257805	5.24565e+06
60/400/2012/0	2012	1	258896	5.24724e+06
126/400/2012/0	2012	1	258441	5.24431e+06
285/400/2012/0	2012	0	258605	5.24725e+06
82/400/2012/1	2012	1	257701	5.23923e+06
1/400/2012/0	2012	0	258284	5.24656e+06
265/400/2012/0	2012	0	259517	5.2458e+06
229/400/2012/0	2012	0	257364	5.24163e+06
352/400/2012/0	2012	0	258314	5.24468e+06
202/400/2012/0	2012	0	258218	5.24504e+06
145/400/2012/0	2012	0	258396	5.24592e+06
306/400/2012/0	2012	1	256928	5.24241e+06
141/400/2012/0	2012	0	259410	5.24621e+06
297/400/2012/0	2012	0	258581	5.24568e+06
200/400/2012/0	2012	0	259655	5.24504e+06
46/400/2012/0	2012	0	258356	5.24539e+06
57/400/2012/0	2012	0	258060	5.24589e+06
156/400/2012/0	2012	1	255311	5.23588e+06
228/400/2012/0	2012	0	258267	5.24617e+06
81/400/2012/0	2012	1	258975	5.24304e+06
364/400/2012/0	2012	0	259258	5.24654e+06
125/400/2012/0	2012	0	259150	5.24342e+06
337/400/2012/0	2012	0	259388	5.24461e+06
351/400/2012/0	2012	1	259206	5.24376e+06
94/400/2012/0	2012	0	255724	5.23676e+06
12/400/2012/0	2012	0	254612	5.23776e+06
191/400/2012/0	2012	0	255043	5.23775e+06
274/400/2012/0	2012	1	259174	5.24393e+06
26/400/2012/0	2012	0	259490	5.24544e+06
165/400/2012/0	2012	0	254663	5.24143e+06
52/400/2012/0	2012	0	258937	5.24361e+06
39/400/2012/0	2012	0	259485	5.24292e+06
50/400/2012/1	2012	1	257189	5.23989e+06
138/400/2012/0	2012	0	259991	5.2432e+06
121/400/2012/0	2012	0	259362	5.24426e+06
194/400/2012/0	2012	0	259658	5.24286e+06
223/400/2012/0	2012	1	257816	5.24114e+06
316/400/2012/0	2012	0	259331	5.24605e+06
163/400/2012/0	2012	0	258538	5.24194e+06
225/400/2012/0	2012	1	259925	5.2438e+06
240/400/2012/0	2012	0	254243	5.24097e+06
218/400/2012/0	2012	0	260466	5.24246e+06
31/400/2012/0	2012	0	258939	5.24457e+06
170/400/2012/0	2012	1	259241	5.24327e+06
154/400/2012/0	2012	1	254346	5.24119e+06
292/400/2012/0	2012	0	260142	5.24315e+06
88/400/2012/0	2012	0	259935	5.24419e+06
6/400/2012/0	2012	0	259922	5.24284e+06
299/400/2012/0	2012	0	259865	5.24261e+06
64/400/2012/0	2012	0	260424	5.24279e+06
237/400/2012/0	2012	1	254294	5.23776e+06
69/400/2012/0	2012	1	260039	5.24259e+06
25/400/2012/0	2012	1	255563	5.2361e+06
247/400/2012/0	2012	1	255647	5.23645e+06
256/400/2012/0	2012	1	255178	5.23852e+06
36/400/2012/0	2012	0	257545	5.24069e+06
324/400/2012/0	2012	0	255431	5.23696e+06
80/400/2012/0	2012	0	253989	5.23786e+06
342/400/2012/0	2012	0	255004	5.23737e+06
168/400/2012/0	2012	0	255079	5.23708e+06
128/400/2012/1	2012	0	257687	5.23998e+06
35/400/2012/0	2012	0	255063	5.23814e+06
110/400/2013/0	2013	1	255062	5.2393e+06
137/400/2013/0	2013	1	255043	5.23786e+06
149/400/2013/0	2013	1	258194	5.23563e+06
152/400/2013/0	2013	1	255394	5.23727e+06
172/400/2013/0	2013	1	254624	5.23675e+06
19/400/2013/0	2013	1	255561	5.23608e+06
202/400/2013/0	2013	1	259130	5.24236e+06
258/400/2013/0	2013	1	255642	5.23645e+06
3/400/2013/0	2013	1	255007	5.23728e+06
47/400/2013/0	2013	1	255822	5.23603e+06
48/400/2013/1	2013	1	254740	5.23721e+06
51/400/2013/1	2013	0	256321	5.23393e+06
21/400/2013/1	2013	0	256583	5.23405e+06
[truncated: 462 more rows]

## Sheet: Field name description
Field Name	Description
ID	Unique ID of transect segment
YEAR	Year of measurement
PRESENCE_PREDATOR	Presence of predator. 1 indicates that at least one track of any of predator species was found.
X_COORDINATE	X coordinate of center point of a transect segment. The projection is NAD_1983_MTM_7 and the unit is meter.
Y_COORDINATE	Y coordinate of center point of a transect segment. The projection is NAD_1983_MTM_7 and the unit is meter.
